# Supplementary material for: The complete genome sequence of Staphylothermus marinus reveals differences in sulfur metabolism among heterotrophic Crenarchaeota
Source: BMC Genomics. 2009 Apr 2;10:145. doi: 10.1186/1471-2164-10-145 (PMC2678158; doi:10.1186/1471-2164-10-145)
Supplement: Additional file 1 — Clusters shared between two or three of the genomes S. marinus, H. butylicus, and T. pendens. List of cluster IDs with the protein family they belong to, followed by a list of locus tags for proteins belonging to the cluster. [file 1471-2164-10-145-S1.txt]

#H. butylicus & S. marinus: 225
------
>338 hypothetical protein
Hbut_0598	Smar_0289	
>330 small multidrug export protein (COG2426) 
Hbut_0584	Smar_1412	
>331 uncharacterized conserved protein (COG2013)
Hbut_0586	Smar_0410	
>746 adenylyl-sulfate kinase (COG0529) 
Hbut_1364	Smar_0339	
>535 predicted phosphoesterase (COG2129) 
Hbut_0980	Smar_0455	
>534 alba protein (COG1581) 
Hbut_0977	Smar_0968	
>532 hypothetical protein
Hbut_0974	Smar_0972	
>539 TrmB-related protein (pfam01978)
Hbut_0986	Smar_0956
>213 predicted Zn-dependent protease (COG0312)
Hbut_0410	Smar_1348
>542 phosphate uptake regulator (COG0704)
Hbut_0998	Smar_0927
>7 uncharacterized conserved protein (COG2042)
Hbut_0010	Smar_0955
>340 hypothetical protein
Hbut_0602	Smar_1480
>4 nucleotide pyrophosphohydrolase (COG1694)
Hbut_0006	Smar_0994
>549 divalent ion tolerance protein (COG1324)
Hbut_1018	Smar_0484	
>731 16S rRNA methyltransferase (COG2813)
Hbut_1330	Smar_1049	
>732 predicted phosphoesterase (COG0622)
Hbut_1332	Smar_0334
>314 6,7-dimethyl-8-ribityllumazine synthase (COG0054)
Hbut_0560	Smar_0487
>312 3,4-dihydroxy-2-butanone 4-phosphate synthase (COG0108) 
Hbut_0558	Smar_0489
>313 riboflavin synthase (COG1731)
Hbut_0559	Smar_0488
>311 0 pyrimidine reductase involved in riboflavin synthesis (COG1985) 
Hbut_0557	Smar_0461	
>634 S-adenosylmethionine decarboxylase (COG1586)
Hbut_1182	Smar_0500
>515 predicted phosphoesterase (COG0613)
Hbut_0945	Smar_0739
>329 predicted ATPase (COG0433)
Hbut_0582	Smar_0584
>325 Brix domain protein (COG2136)
Hbut_0574	Smar_0862
>522 Type II/IV secretion system protein (COG0630) 
Hbut_0958	Smar_0983
>908 integral membrane protein (COG00730)
Hbut_1668	Smar_0408
>570 uncharacterized conserved protein (COG4034)
Hbut_1077	Smar_0792	
>703 predicted oxidoreductase (COG0727)
Hbut_1300	Smar_1429	
>702 AAA family ATPase (COG0714)
Hbut_1297	Smar_1021
>573 small heat shock protein (COG0071)
Hbut_1081	Smar_1280
>579 uncharacterized conserved protein
Hbut_1089	Smar_1243
>307 nucleoside diphosphate kinase (COG0105) 
Hbut_0549	Smar_0828
>585 hypothetical protein
Hbut_1097	Smar_0472
>556 nucleotidyltransferase (COG1207)
Hbut_1036	Smar_0849
>554 pyridoxine biosynthesis enzyme (COG0214)
Hbut_1032	Smar_0586	
>555 glutamine amidotransferase involved in pyridoxine synthesis (COG0311) 
Hbut_1033	Smar_0585
>552 predicted ATPase (COG3044)
Hbut_1028	Smar_0596
>550 uncharacterized crenarchaeal protein
Hbut_1020	Smar_1384
>551 probable pseudogene
Hbut_1025	Smar_0454
>565 dihydrolipoamide dehydrogenase (COG1249)
Hbut_1061	Smar_1115
>564 uncharacterized membrane-associated protein (COG2512)
Hbut_1060	Smar_0429
>799 uncharacterized conserved protein (COG5491)
Hbut_1468	Smar_0481
>798 hypothetical protein
Hbut_1467	Smar_1342	
>790 phosphoglucose/phosphomannose isomerase (COG0166)
Hbut_1447	Smar_1156	
>791 hypothetical protein
Hbut_1448	Smar_1166
>781 phosphopantothenate�cysteine ligase/Phosphopantothenoylcysteine decarboxylase (COG0452)
Hbut_1435	Smar_1378	
>784 cation diffusion facilitator family protein (COG0053)
Hbut_1440	Smar_0128
>789 predicted nucleotidyltransferase (COG4914)
Hbut_1446	Smar_0690
>407 predicted oxidoreductase (COG0667)
Hbut_0749	Smar_0595	
>772 oligosaccharide biosynthesis protein (COG0707)
Hbut_1419	Smar_0883
>505 reverse gyrase (COG1110)
Hbut_0931	Smar_0967	
>770 nucleoside ABC transporter ATPase (COG3845)
Hbut_1417	Smar_0693
>771 nucleoside ABC transporter substrate-binding protein (COG1744)
Hbut_1418	Smar_0692
>509 hypothetical protein
Hbut_0937	Smar_1458
>778 dihydrodipicolinate reductase-related (COG3804)
Hbut_1431	Smar_0092	
>779 glycosyl transferase (COG0472)
Hbut_1432	Smar_0181
>763 predicted hydrolase (COG2248)
Hbut_1408	Smar_1571
>768 nucleoside ABC transporter membrane protein (COG1079)
Hbut_1415	Smar_0695	
>769 nucleoside ABC transporter membrane protein (COG4603) 
Hbut_1416	Smar_0694
>755 D-aminopeptidase (COG2362)
Hbut_1384	Smar_1505	
>753 RNA:NAD 2�-phosphotransferase (COG1859)
Hbut_1373	Smar_0558
>759 hypothetical protein
Hbut_1400	Smar_0348	
>185 small-conductance mechanosensitive channel (COG0668)
Hbut_0350	Smar_0953
>599 predicted exonuclease (COG1236)
Hbut_1119	Smar_0475
>392 nucleic acid-binding protein (COG1439)
Hbut_0719	Smar_0724
>395 5,10-methylenetetrahydrofolate reductase (COG0685)
Hbut_0725	Smar_0417
>394 predicted methyltransferase (COG2520)
Hbut_0720	Smar_0722	
>399 2-oxoacid:ferredoxin oxidoreductase gamma subunit (COG1014)
Hbut_0732	Smar_1000
>593 uncharacterized crenarchaeal protein
Hbut_1109	Smar_0217
>366 CRISPR-associated protein, Cas1 family (COG1518)
Hbut_0652	Smar_0314
>364 CRISPR-associated autoregulator, Csa2 family (COG1857)
Hbut_0644	Smar_0321
>363 CRISPR-associated protein, Cas5a family (COG1688)
Hbut_0643	Smar_0322
>368 ribbon-helix-helix protein, CopG family (pfam01402)
Hbut_0659	Smar_1141
>351 leucyl aminopeptidase (COG2309)
Hbut_0621	Smar_0393
>352 uncharacterized archaeal protein (COG4697)
Hbut_0624	Smar_1116
>354 transcription elongation factor nusA (COG0195)
Hbut_0627	Smar_0712
>356 PIN domain protein (pfam01850)
Hbut_0629	Smar_0068
>358 protein L-isoaspartate O-methyltransferase (COG2518)
Hbut_0632	Smar_0720
>401 hypothetical protein
Hbut_0734	Smar_0328
>807 uncharacterized conserved protein (COG1628)
Hbut_1490	Smar_0796
>802 hypothetical protein
Hbut_1474	Smar_0386
>800 deacylase (COG0624)
Hbut_1469	Smar_0138
>159 hypothetical protein
Hbut_0287	Smar_0137
>158 Na+-driven multidrug efflux pump (COG0534)
Hbut_0282	Smar_1441
>600 predicted TIM-barrel enzyme (COG0434)
Hbut_1121	Smar_0437
>605 hypothetical protein
Hbut_1133	Smar_0476
>202 phosphoserine phosphatase (COG0560)
Hbut_0391	Smar_0524
>204 uncharacterized conserved protein (COG4933)
Hbut_0394	Smar_0878
>86 molybdate transport regulatory protein (COG1910/COG2005)
Hbut_0336	Smar_0279
>207 multimeric flavodoxin WrbA (COG0655)
Hbut_0398	Smar_0202
>161 nucleoside ABC transporter substrate-binding protein (COG1744)
Hbut_0298	Smar_0131
>164 hypothetical protein
Hbut_0301	Smar_0359
>160 serine protease (COG0616)
Hbut_0297	Smar_0631
>403 oxidoreductase (COG1032)
Hbut_0741	Smar_0528
>211 phosphoadenosine phosphosulfate reductase (COG0175)
Hbut_0404	Smar_0397
>825 predicted DNA-binding protein (COG1458) 
Hbut_1548	Smar_0256
>828 hypothetical protein
Hbut_1554	Smar_1361	
>216 2-aminoadipate aminotransferase (COG1167)
Hbut_0415	Smar_1339
>829 dehydrogenase (COG1028)
Hbut_1555	Smar_0677
>826 ATP-dependent DNA ligase (COG1423)
Hbut_1550	Smar_1436	
>827 hypothetical protein
Hbut_1552	Smar_0464
>219 hypothetical protein
Hbut_0423	Smar_0741	
>820 3-hydroxy-3-methylglutaryl-coenzyme A reductase (COG1257)
Hbut_1531	Smar_1337
>418 threonine synthase (COG0498)
Hbut_0768	Smar_0884
>172 hypothetical protein
Hbut_0321	Smar_1435	
>22 predicted oxidoreductase (COG0535)
Hbut_0037	Smar_0663
>628 uncharacterized conserved protein (COG4342) 
Hbut_1165	Smar_0569
>220 predicted phosphoesterase (COG2129)
Hbut_0424	Smar_1311	
>811 phosphodiesterase (COG3379) 
Hbut_1502	Smar_0340
>815 ketopantoate hydroxymethyltransferase (COG0413)
Hbut_1523	Smar_1381	
>188 phosphohydrolase (COG2404)
Hbut_0355	Smar_1191
>189 predicted RNA-binding protein (COG2517)
Hbut_0362	Smar_0880
>810 sulfate adenylyltransferase (COG2046)
Hbut_1499	Smar_0337
>427 uncharacterized conserved protein
Hbut_0788	Smar_0369
>429 hypothetical protein
Hbut_0792	Smar_1230	
>182 pantothenate synthetase (COG1701)
Hbut_0343	Smar_1379
>612 proteasome regulatory subunit (COG1222)
Hbut_1140	Smar_0914
>809 hypothetical protein
Hbut_1498	Smar_0338	
>616 CBS domain protein (COG2905)
Hbut_1145	Smar_1305
>618 CBS domain protein (COG2524)
Hbut_1149	Smar_1307
>424 uncharacterized archaeal protein (COG1650)
Hbut_0781	Smar_0445
>435 lipoate protein ligase (COG0095)
Hbut_0801	Smar_0191
>434 AAA family ATPase (COG0464)
Hbut_0799	Smar_1278
>432 conserved crenarchaeal protein
Hbut_0796	Smar_1276
>439 carbon starvation protein CstA (COG1966)
Hbut_0809	Smar_0145
>831 tRNA/rRNA methylase (COG0144)
Hbut_1559	Smar_1432
>124 cation transport ATPase (COG2217)
Hbut_0205	Smar_0594
>444 aminomethyltransferase (COG0404)
Hbut_0829	Smar_1112	
>442 single-stranded DNA binding protein (COG1599)
Hbut_0827	Smar_1419
>443 cytidine deaminase (COG0295)
Hbut_0828	Smar_0069
>120 integral membrane protein (pfam00892)
Hbut_0199	Smar_0665
>449 uncharacterized crenarchaeal protein
Hbut_0842	Smar_1289
>134 hypothetical protein
Hbut_0225	Smar_0284
>135 sodium:neurotransmitter symporter family protein (COG0733)
Hbut_0226	Smar_0285
>132 hypothetical protein
Hbut_0222	Smar_1509	
>139 phosphohydrolase (COG1078)
Hbut_0236	Smar_0061	
>136 predicted polysaccharide deacetylase (COG0726)
Hbut_0227	Smar_0377
>454 thymidylate synthase (COG1351)
Hbut_0853	Smar_1078	
>452 predicted Zn-dependent hydrolase (COG2220)
Hbut_0848	Smar_1350
>457 deoxycytidine deaminase (COG0717)
Hbut_0857	Smar_1203
>455 hypothetical protein
Hbut_0855	Smar_0512	
>145 thiamine biosynthesis enzyme (COG1635)
Hbut_0253	Smar_0052
>850 uncharacterized conserved protein (COG1259)
Hbut_1579	Smar_0808
>856 aminotransferase (COG0075)
Hbut_1589	Smar_0553
>460 hypothetical protein
Hbut_0862	Smar_1323	
>466 uncharacterized crenarchaeal protein
Hbut_0878	Smar_0237
>689 Holliday junction resolvase (COG1591)
Hbut_1279	Smar_0149
>683 AAA family ATPase (COG0714)
Hbut_1265	Smar_1416
>682 von Willebrand factor type A domain protein (COG2425)
Hbut_1264	Smar_1415
>681 hydrolase related to TatD DNAse (COG1831)
Hbut_1263	Smar_0477
>677 hypothetical protein
Hbut_1256	Smar_1351	
>676 glycine/serine hydroxymethyltransferase (COG0112)
Hbut_1252	Smar_1110	
>672 hypothetical protein
Hbut_1248	Smar_1356	
>879 ribonuclease (COG1530)
Hbut_1628	Smar_0627
>875 hypothetical protein
Hbut_1615	Smar_0192	
>695 AAA family ATPase (COG0433)
Hbut_1289	Smar_1005
>694 hypothetical protein
Hbut_1287	Smar_1003	
>693 DNA polymerase sliding clamp subunit (COG0592)
Hbut_1286	Smar_1002
>698 hypothetical protein
Hbut_1292	Smar_1013
>697 uncharacterized crenarchaeal protein
Hbut_1291	Smar_1012
>893 DNA-directed RNA polymerase subunit L (COG1761)
Hbut_1648	Smar_0636
>894 uncharacterized archaeal protein (COG3286)
Hbut_1649	Smar_0635
>692 transcriptional regulator AbrB family (pfam04014)
Hbut_1285	Smar_0959	
>647 oligosaccharyl transferase subunit (COG1287)
Hbut_1205	Smar_0223
>648 uncharacterized crenarchaeal protein 
Hbut_1208	Smar_1483
>194 serine protease (COG1750)
Hbut_0368	Smar_0044
>640 hypothetical protein
Hbut_1196	Smar_0139	
>199 hypothetical protein
Hbut_0382	Smar_0372	
>635 uncharacterized crenarchaeal protein
Hbut_1184	Smar_0293
>633 hypothetical protein
Hbut_1181	Smar_0728	
>632 uncharacterized conserved protein (COG1872)
Hbut_1179	Smar_0527
>630 nitroreductase (COG0778)
Hbut_1175	Smar_0951	
>660 uncharacterized conserved protein
Hbut_1230	Smar_0523
>662 uncharacterized crenarchaeal protein
Hbut_1234	Smar_1424
>659 uncharacterized crenarchaeal protein
Hbut_1228	Smar_0727
>658 uncharacterized crenarchaeal protein 
Hbut_1226	Smar_0529
>650 ATP-NAD kinase (COG3199)
Hbut_1212	Smar_1111
>653 predicted ATPase (COG4028)
Hbut_1215	Smar_1359
>654 uncharacterized archaeal protein (COG4345)
Hbut_1217	Smar_1160
>42 uncharacterized crenarchaeal protein
Hbut_0062	Smar_1314
>41 uncharacterized conserved protein (COG3342)
Hbut_0061	Smar_0104
>264 phospholipid binding protein (COG1881)
Hbut_0490	Smar_0200
>27 3-octaprenyl-4-hydroxybenzoate decarboxylase (COG0163)
Hbut_0043	Smar_1127	
>30 oxidoreductase (COG1032)
Hbut_0047	Smar_1131
>17 uncharacterized crenarchaeal protein
Hbut_0029	Smar_0964
>13 ribosomal protein S6 modification protein (COG0189)
Hbut_0019	Smar_0746
>12 DNA polymerase sliding clamp subunit (COG0592)
Hbut_0018	Smar_1365
>79 predicted transcriptional regulator (COG3609)
Hbut_0120	Smar_0879
>78 membrane-bound serine protease (COG1030) 
Hbut_0118	Smar_0157
>65 uncharacterized conserved protein (COG1888)
Hbut_0101	Smar_0161
>62 nucleoside ABC transporter membrane protein (COG1079)
Hbut_0096	Smar_0134
>53 cupin domain protein (COG1917)
Hbut_0081	Smar_0244
>50 transcriptional regulator, ArsR family (COG4189)
Hbut_0073	Smar_1295
>281 Trk potassium transport system membrane protein (COG0168)
Hbut_0514	Smar_1098
>280 tRNA/rRNA methylase (COG0144)
Hbut_0511	Smar_0376
>485 ABC transporter membrane protein (COG4591)
Hbut_0902	Smar_1440
>489 AAA family ATPase (COG1474)
Hbut_0909	Smar_1222
>282 peptidase (COG1506)
Hbut_0515	Smar_0411	
>483 uncharacterized crenarchaeal protein
Hbut_0899	Smar_1228
>476 metallopeptidase (pfam02163)
Hbut_0891	Smar_0885
>277 biotin synthase-related enzyme (COG2516)
Hbut_0507	Smar_0190
>278 uncharacterized homolog of biotin synthetase (COG1856)
Hbut_0508	Smar_0189
>563 hypothetical protein
Hbut_1056	Smar_0016
>106 glycine cleavage system H protein (COG0509)
Hbut_0181	Smar_1109
>102 chelated iron ABC transporter membrane protein (COG0609)
Hbut_0172	Smar_0507
>101 chelated iron ABC transporter substrate-binding protein (COG0614)
Hbut_0171	Smar_0508
>100 hypothetical protein
Hbut_0170	Smar_0347	
>98 Zn-dependent carboxypeptidase (COG2317)
Hbut_0166	Smar_1598
>92 acyl-CoA synthetase (NDP-forming) (COG1042)
Hbut_0152	Smar_1242
>498 hypothetical protein
Hbut_0921	Smar_1264	
>497 uncharacterized crenarchaeal protein
Hbut_0920	Smar_1265
>491 Trk potassium transport system NAD-binding component (COG0569)
Hbut_0912	Smar_1099
>492 uncharacterized crenarchaeal protein
Hbut_0914	Smar_1273
>494 DNA topoisomerase I (COG0550)
Hbut_0916	Smar_1271
>384 universal stress protein UspA (COG0589)
Hbut_0938	Smar_0242
>89 CBS domain protein (COG3448)
Hbut_0145	Smar_0607
>245 snoRNP protein Gar1 (COG3277)
Hbut_0457	Smar_1249
>249 Sm-like protein (pfam01423)
Hbut_0468	Smar_0910
>248 molybdopterin dependent oxidoreductase (COG2041)
Hbut_0462	Smar_1374
>239 ERCC4-type nuclease (COG1948)
Hbut_0449	Smar_0182
>236 predicted phosphohydrolase (COG2404)
Hbut_0446	Smar_1465
>267 leucyl aminopeptidase (COG0260)
Hbut_0494	Smar_0166
>252 prefoldin alpha subunit (COG1370)
Hbut_0471	Smar_0913
>402 membrane protease subunit (COG0330)
Hbut_1010	Smar_0156
>253 hypothetical protein
Hbut_0472	Smar_1544	

#H. butylicus & T. pendens: 119
------
>748 NiFe hydrogenase large subunit (COG0374)
Tpen_0592	Hbut_1368
>745 predicted nucleic acid-binding protein (COG1848)
Tpen_0028	Hbut_1359
>533 ATP-dependent helicase (COG1201)
Tpen_1352	Hbut_0975
>749 Fe-S oxidoreductase (COG0247)
Tpen_0594	Hbut_1369
>346 branched-chain amino acid ABC transporter ATPase component (COG0410)
Tpen_1580	Hbut_0613
>347 branched-chain amino acid ABC transporter ATPase component (COG0411)
Tpen_1579	Hbut_0614
>348 branched-chain amino acid ABC transporter substrate-binding protein (COG0683)
Tpen_1576	Hbut_0616	
>735 1,4-dihydroxy-2-naphthoate prenyltransferase (COG1575)
Tpen_1042	Hbut_1335
>734 probable integral membrane protease (pfam02517)
Tpen_1521	Hbut_1334
>215 predicted transcription regulator (COG5625)
Tpen_1732	Hbut_0412
>8 predicted protein Ser/Thr kinase (COG2112)
Tpen_0367	Hbut_0013
>318 thiamine biosynthesis protein (COG0301)
Tpen_0320	Hbut_0566
>513 transcriptional regulator, CopG family (COG0864)
Tpen_0102	Hbut_0942
>527 nucleotide-diphosphate-sugar pyrophosphorylase (COG1208)
Tpen_0086	Hbut_0964
>580 SWIM zinc finger protein (pfam04434)
Tpen_0629	Hbut_1090
>560 formate dehydrogenase alpha subunit (COG3383)
Tpen_1408	Hbut_1051
>569 3�/5�-nucleotidase/exopolyphosphatase SurE (COG0496)
Tpen_1004	Hbut_1076
>562 protein involved in formate dehydrogenase formation (COG3058)
Tpen_0045	Hbut_1055
>782 multidrug resistance ABC transporter membrane protein (pfam01061)
Tpen_1137	Hbut_1438
>786 predicted nucleic acid-binding protein (COG1848)
Tpen_1609	Hbut_1442
>787 transcriptional regulator, AbrB family (pfam04014)
Tpen_1495	Hbut_1443
>788 phosphoenolpyruvate carboxykinase (GTP) (COG1274)
Tpen_1532	Hbut_1445
>526 uncharacterized conserved protein (COG2411)
Tpen_0324	Hbut_0963
>773 nucleotide-diphosphate-sugar dehydrogenase (COG1004)
Tpen_1719	Hbut_1420
>765 probable aminotransferase (COG0399)
Tpen_0110	Hbut_1412
>766 predicted dehydrogenase(COG0673)
Tpen_0717	Hbut_1413
>767 N-acetylglucosamine 1-phosphate uridyltransferase (COG1207)
Tpen_0895	Hbut_1414
>754 Fe-S cluster hydrogenase component (COG0437)
Tpen_1790	Hbut_1380
>752 NiFe hydrogenase maturation factor (COG0680)
Tpen_0589	Hbut_1372
>750 uncharacterized crenarchaeal protein
Tpen_0593	Hbut_1370
>751 NiFe hydrogenase I small subunit (COG1740)
Tpen_0591	Hbut_1371
>185 small conductance mechanosensitive channel (COG0668)
Tpen_1492	Hbut_0357
>284 flavin reductase (COG1853)
Tpen_1230	Hbut_0517
>594 methionyl-tRNA synthetase (COG0143)
Tpen_0615	Hbut_1110
>596 predicted oxidoreductase (COG0727)
Tpen_1651	Hbut_1112
>390 CRISPR-associated protein, Cmr6 family (COG1604)
Tpen_1317	Hbut_0713
>393 NAD kinase (COG0061)
Tpen_0523	Hbut_0721
>64 transcriptional regulator, AsnC family (COG1522)
Tpen_0579	Hbut_0100
>382 uncharacterized conserved protein (COG1504)
Tpen_1116	Hbut_0692
>389 hypothetical protein
Tpen_1319	Hbut_0711
>388 CRISPR-associated protein, Cmr4 family (COG1336)
Tpen_1320	Hbut_0710
>387 CRISPR-associated protein, Csx1 family (COG1517)
Tpen_1272	Hbut_0709
>378 amino acid ABC transporter substrate-binding protein (COG0834)
Tpen_0906	Hbut_0685
>377 muconate cycloisomerase (COG4948)
Tpen_1837	Hbut_0684
>376 quinolinate phosphoribosyltransferase (COG0157)
Tpen_1314	Hbut_0679
>365 CRISPR-associated protein, Cas2 family (COG1343)
Tpen_1322	Hbut_0650
>355 tRNA pseudouridine synthase (COG0585)
Tpen_0685	Hbut_0628
>806 quinol oxidase subunit (COG1271)
Tpen_1506	Hbut_1483
>805 quinol oxidase subunit (COG1271)
Tpen_1505	Hbut_1482
>803 acylphosphatase (COG1254)
Tpen_1052	Hbut_1479	
>801 transcriptional regulator, PadR family (COG1695)
Tpen_0115	Hbut_1471
>157 uncharacterized conserved protein (COG2848)
Tpen_0437	Hbut_0281
>150 anion transporting ATPase (COG0003)
Tpen_0161	Hbut_0265
>606 RecB family nuclease (COG4080)
Tpen_0419	Hbut_1134
>200 spermidine synthase (COG0421)
Tpen_0120	Hbut_0383
>162 phosphoribosyltransferase (COG0503)
Tpen_1102	Hbut_0299
>405 archaeal ATPase (pfam01637)
Tpen_1344	Hbut_0744
>406 major facilitator superfamily transporter (pfam07690)
Tpen_1639	Hbut_0747
>179 tungstate ABC transporter substrate-binding protein (COG2998)
Tpen_1793	Hbut_0335
>178 tungstate ABC transporter membrane protein (COG4662)
Tpen_1794	Hbut_0334
>177 transcriptional regulator, AbrB family (pfam04014)
Tpen_1610	Hbut_0332
>171 oxidoreductase (COG1252)
Tpen_0226	Hbut_0317
>416 CRISPR-associated protein, APE2256 family (COG4006)
Tpen_1263	Hbut_0764
>415 glycosyltransferase (COG0463)
Tpen_1727	Hbut_0763
>174 pyrroline-5-carboxylate reductase (COG0345)
Tpen_1839	Hbut_0328	
>22 predicted oxidoreductase (COG0535)
Tpen_1180	Hbut_0035
>812 cytochrome c biogenesis protein (COG0785)
Tpen_1428	Hbut_1515
>813 hypothetical protein
Tpen_1646	Hbut_1519
>184 predicted ATPase (COG0433)
Tpen_1572	Hbut_0347
>423 ATP synthase subunit C (pfam00137)
Tpen_0338	Hbut_0780
>116 NADH dehydrogenase subunit L (COG1009)
Tpen_1087	Hbut_0191
>117 NADH dehydrogenase subunit N (COG1007)
Tpen_1088	Hbut_0192
>114 NADH dehydrogenase subunit K (COG0713)
Tpen_1085	Hbut_0189
>113 NADH dehydrogenase subunit J (pfam00499)
Tpen_1084	Hbut_0188
>111 NADH dehydrogenase subunit H (COG1005)
Tpen_1082	Hbut_0186
>436 NADPH:sulfur oxidoreductase (COG0446)
Tpen_0143	Hbut_0802
>125 KaiC family protein (COG04677)
Tpen_0524	Hbut_0210
>126 uncharacterized conserved protein
Tpen_1214	Hbut_0214
>127 predicted oxidoreductase (COG0535)
Tpen_0073	Hbut_0215
>121 hypothetical protein
Tpen_1568	Hbut_0201	
>129 endoribonuclease L-PSP (COG0251)
Tpen_0610	Hbut_0217
>445 uncharacterized conserved protein (COG3367)
Tpen_1538	Hbut_0830
>440 putative cyclase (COG1878)
Tpen_1663	Hbut_0820
>448 ERCC4-type nuclease (COG1948)
Tpen_0877	Hbut_0841
>133 metal-dependent hydrolase (COG1234)
Tpen_0819	Hbut_0223
>866 prefoldin alpha subunit (COG1730)
Tpen_0430	Hbut_1601
>450 tRNA/rRNA methylase (COG0144)
Tpen_0768	Hbut_0843
>453 predicted methyltransferase (COG2520)
Tpen_0061	Hbut_0851
>149 Sec-independent protein translocase TatA (COG1826)
Tpen_0896	Hbut_0264
>140 hypothetical protein
Tpen_0800	Hbut_0237	
>675 competence/damage-inducible protein cinA (COG1058)
Tpen_1376	Hbut_1251
>872 uncharacterized conserved protein (COG2454)
Tpen_0220	Hbut_1608
>195 oxidoreductase Fe-S-cluster subunit (COG0437)
Tpen_1122	Hbut_0372
>644 farnesyltransferase (COG0109)
Tpen_1040	Hbut_1202	
>196 molybdopterin-dependent oxidoreductase (COG0243)
Tpen_1121	Hbut_0373
>655 uncharacterized archaeal protein
Tpen_0943	Hbut_1218
>34 DNA-directed RNA polymerase subunit P (COG1996)
Tpen_0510	Hbut_0052
>26 methylase involved in quinone synthesis (COG2226)
Tpen_0116	Hbut_0042
>16 geranylgeranylglycerol-phosphate geranylgeranyltransferase (COG0382)
Tpen_1449	Hbut_0025
>760 nucleotidyltransferase (pfam01909)
Tpen_1433	Hbut_1403
>11 geranylgeranyl pyrophosphate synthase (COG0142)
Tpen_0117	Hbut_0017
>20 predicted transcriptional regulator (COG1395)
Tpen_0378	Hbut_0033
>561 formate dehydrogenase beta subunit (COG0437)
Tpen_1409	Hbut_1052
>10 dehydrogenase (COG0644)
Tpen_1036	Hbut_0016
>77 transcriptional regulator with CBS domains (COG2524)
Tpen_0942	Hbut_0117
>82 uncharacterized conserved protein (COG5483)
Tpen_1460	Hbut_0124
>57 dehydrogenase (COG0644)
Tpen_0783	Hbut_0087
>289 phosphoadenosine phosphosulfate reductase (COG0175)
Tpen_0153	Hbut_0524
>286 oxidoreductase (COG1252) 
Tpen_1802	Hbut_0519	
>478 radical SAM family protein (COG2108)
Tpen_0464	Hbut_0893
>279 hypothetical protein
Tpen_1264	Hbut_0509	
>563 conserved secreted protein (COG4880)
Tpen_1498	Hbut_1057
>107 NADH dehydrogenase subunit A (COG0838)
Tpen_1078	Hbut_0182
>93 succinate dehydrogenase subunit (COG0479)
Tpen_1126	Hbut_0157
>91 predicted nucleic acid-binding protein (COG4113)
Tpen_1187	Hbut_0149
>90 hypothetical protein
Tpen_1188	Hbut_0148	
>384 universal stress protein UspA (COG0589)
Tpen_1466	Hbut_0694
>108 NADH dehydrogenase subunit B (COG0377)
Tpen_1079	Hbut_0183
>265 predicted phosphoribosyltransferase (COG1926)
Tpen_1814	Hbut_0491

#T. pendens & S. marinus: 126
------
>941 nucleoside-diphosphate-sugar epimerase (COG0451)
Tpen_1169	Smar_0290
>942 transcriptional regulator, PadR family (COG1695)
Tpen_1464	Smar_0297
>940 glycerol kinase (COG0554)
Tpen_1128	Smar_0264
>945 hypothetical protein
Tpen_1363	Smar_0309	
>946 aspartate-ammonia ligase (COG0017)
Tpen_1140	Smar_0333
>943 hypothetical protein
Tpen_1170	Smar_0304	
>944 CRISPR-associated protein, Csm3 family (COG1337)
Tpen_1364	Smar_0308
>949 cysteine desulfurase (COG0520)
Tpen_0949	Smar_0379
>947 DNA repair photolyase (COG1533)
Tpen_1782	Smar_0349
>948 uncharacterized conserved protein (COG3294)
Tpen_0111	Smar_0371
>213 predicted Zn-dependent protease (COG0312)
Tpen_0043	Smar_1492
>930 phosphoenolpyruvate synthase (COG0574)
Tpen_0588	Smar_0141
>931 hydroxymethylglutaryl-CoA reductase (COG1257) 
Tpen_0927	Smar_0178
>932 uncharacterized conserved protein (COG4720)
Tpen_1668	Smar_0186
>933 duplicated ABC transporter ATPase domain (COG1123)
Tpen_1490	Smar_0187
>934 helicase (COG1204)
Tpen_0498	Smar_0209
>935 major facilitator superfamily transporter (COG2814)
Tpen_1653	Smar_0225
>936 phosphorylase (COG0058)
Tpen_1778	Smar_0246
>937 predicted dehydrogenase (COG0579)
Tpen_1375	Smar_0258
>938 peptidase (COG1506)
Tpen_0003	Smar_0262	
>939 major facilitator superfamily transporter (COG2814)
Tpen_0004	Smar_0263
>2 2Fe-2S binding domain protein (pfam04324)
Tpen_0936	Smar_0009
>929 multiple antibiotic transporter (COG2095)
Tpen_1642	Smar_0127
>1 snoRNA binding protein Nop10p (COG2260)
Tpen_0641	Smar_0644
>215 predicted transcriptional regulator (COG5625)
Tpen_1226	Smar_1446
>920 predicted transcriptional regulator (COG1378)
Tpen_1154	Smar_0086
>927 phosphoglucomutase/phosphomannomutase (COG1109)
Tpen_0826	Smar_0120
>928 nucleoside-diphosphate-sugar pyrophosphorylase (COG1208)
Tpen_0827	Smar_0121
>925 tryptophan synthase beta subunit-like protein (COG1350)
Tpen_0890	Smar_0098
>926 heavy metal associated domain protein (pfam00403)
Tpen_1607	Smar_0106
>923 sugar ABC transporter substrate-binding protein (COG1653)
Tpen_1588	Smar_0091
>924 threonine synthase-related protein (COG0498)
Tpen_1537	Smar_0094
>921 sugar ABC transporter membrane protein 2 (COG0395)
Tpen_1590	Smar_0089
>922 sugar ABC transporter membrane protein 1 (COG1175)
Tpen_1589	Smar_0090
>919 uncharacterized membrane protein (COG4721)
Tpen_0068	Smar_0053
>918 transcriptional regulator, AsnC family (COG1522)
Tpen_0150	Smar_0048
>634 S-adenosylmethionine decarboxylase (COG1586) 
Tpen_0441	Smar_1454
>914 transcriptional regulator, ArsR family (COG4189)
Tpen_1499	Smar_0017
>915 NADH dehydrogenase subunit H (COG1005)
Tpen_1073	Smar_0030
>916 rubrerythrin (COG1592)
Tpen_1606	Smar_0043
>917 alcohol dehydrogenase (COG1454)
Tpen_1006	Smar_0045
>910 phosphofructokinase/cytidine-inosine-guanosine kinase (COG0524)
Tpen_1649	Smar_0007
>911 4Fe-4S ferredoxin (pfam00037)
Tpen_0937	Smar_0010
>912 thioredoxin reductase (COG0492)
Tpen_0938	Smar_0011
>913 glycosyl hydrolase family 38 (COG0383)
Tpen_1628	Smar_0014
>989 galactose 1-phosphate uridylyltransferase (COG1085)
Tpen_1112	Smar_1154
>988 galactokinase (COG0153)
Tpen_1114	Smar_1153
>987 sugar ABC transporter ATP-binding protein (COG3839)
Tpen_1165	Smar_1146
>982 acetyltransferase (COG0456)
Tpen_1644	Smar_0996	
>981 uncharacterized crenarchaeal protein
Tpen_0780	Smar_0977
>980 uncharacterized conserved protein (pfam01998)
Tpen_1502	Smar_0896
>986 divalent metal transporter (COG0428)
Tpen_1779	Smar_1139
>985 major facilitator superfamily transporter (COG2814)
Tpen_1683	Smar_1076
>984 NiFe hydrogenase small subunit (COG3260)
Tpen_0181	Smar_1063
>983 NiFe hydrogenase large subunit (COG3261)
Tpen_0183	Smar_1061	
>977 O-succinylbenzoate synthase (COG4948)
Tpen_0263	Smar_0800
>976 uncharacterized conserved protein (COG3375)
Tpen_1785	Smar_0799
>979 uncharacterized archaeal protein (COG4046)
Tpen_0702	Smar_0893
>978 single-stranded DNA exonuclease (COG0608)
Tpen_0514	Smar_0842
>971 hypothetical protein
Tpen_1758	Smar_0753
>970 uncharacterized archaeal protein (COG2090)
Tpen_0301	Smar_0721
>973 uncharacterized conserved protein (COG0393)
Tpen_0990	Smar_0755
>972 hypothetical protein
Tpen_1759	Smar_0754
>975 nucleotidyltransferase (pfam01909)
Tpen_1691	Smar_0769
>974 HEPN domain protein (COG2250)
Tpen_1690	Smar_0768
>969 LmbE-related protein (COG2120)
Tpen_1195	Smar_0709
>968 glycosyl hydrolase family 4 protein (COG1486)
Tpen_1511	Smar_0706
>967 MinD superfamily ATPase (COG1149)
Tpen_0996	Smar_0704
>966 predicted membrane protein (COG2510)
Tpen_1832	Smar_0700
>965 Zn-dependent dehydrogenase (COG1063)
Tpen_1516	Smar_0696
>964 predicted transcriptional regulator (COG2522)
Tpen_0090	Smar_0682
>963 predicted nucleic acid-binding protein (COG4113)
Tpen_0050	Smar_0674
>962 HEPN domain protein (COG2250)
Tpen_1300	Smar_0671
>961 predicted oxidoreductase (COG0535)
Tpen_1235	Smar_0667
>960 dipeptidase (COG4690)
Tpen_1497	Smar_0591
>959 adenine-specific DNA methylase (COG1743)
Tpen_0982	Smar_0576
>958 oxidoreductase (COG0731)
Tpen_1760	Smar_0503
>955 cobalamin-binding protein (COG5012)
Tpen_1468	Smar_0415
>954 multidrug export ABC transporter ATP-binding protein (COG1131)
Tpen_1419	Smar_0404
>957 hydrogenase maturation factor (COG0309)
Tpen_1667	Smar_0479
>956 methionine synthase (B12-independent) (COG0620)
Tpen_1819	Smar_0416
>951 peroxiredoxin (COG1225)
Tpen_1430	Smar_0392
>950 uncharacterized conserved protein (pfam06177)
Tpen_1797	Smar_0389
>953 hypothetical protein
Tpen_0083	Smar_0399
>952 adenylate kinase (COG0563)
Tpen_0167	Smar_0398
>996 ABC transporter membrane protein (COG1173)
Tpen_0147	Smar_1334
>997 asparaginyl-tRNA synthetase (COG0017)
Tpen_0848	Smar_1370
>994 replication factor C small subunit (COG0470)
Tpen_0267	Smar_1225
>995 ABC transporter membrane protein (COG0601)
Tpen_0148	Smar_1333
>992 hypothetical protein
Tpen_1749	Smar_1205
>993 AAA family ATPase (COG0714)
Tpen_1750	Smar_1206
>990 predicted phosphohydrolase (COG2404)
Tpen_1518	Smar_1161
>991 uncharacterized conserved protein (COG1721)
Tpen_1748	Smar_1204
>998 glycoside hydrolase family 57 protein (COG1449)
Tpen_0135	Smar_1389
>999 glycoside hydrolase family 57 protein (COG1449)
Tpen_0791	Smar_1392
>407 predicted oxidoreductase (COG0667)
Tpen_1670	Smar_0921
>526 predicted RNA-binding protein (COG2411)
Tpen_0886	Smar_0979
>284 flavin reductase (COG1853)
Tpen_1141	Smar_0751
>64 transcriptional regulator, AsnC family (COG1522)
Tpen_0018	Smar_0184
>655 uncharacterized archaeal protein
Tpen_1781	Smar_0350
>264 phospholipid binding protein (COG1881)
Tpen_0945	Smar_1547
>760 nucleotidyltransferase (pfam01909)
Tpen_1301	Smar_0672
>561 Fe-S cluster hydrogenase component (COG0437)
Tpen_0189	Smar_1056
>1003 uncharacterized conserved protein (COG1833)
Tpen_0858	Smar_1418
>1004 2-oxoacid:ferredoxin oxidoreductase alpha and gamma subunits (COG0674/COG1014)
Tpen_1456	Smar_1444
>1001 ABC transporter ATP-binding protein
Tpen_1775	Smar_1404
>1002 glycoside hydrolase family 57 protein (COG1449)
Tpen_0932	Smar_1407
>1007 DEAD/DEAH box helicase (COG1205)
Tpen_0861	Smar_1495
>1008 predicted transcriptional regulator (COG1510)
Tpen_1048	Smar_1508
>1005 NiFe hydrogenase maturation protease (COG0680)
Tpen_1508	Smar_1452
>1006 type II secretion system protein (COG1955)
Tpen_0445	Smar_1472
>1009 glucokinase (COG1940)
Tpen_0901	Smar_1514
>1011 N-acetylglucosamine-6-phosphate deacetylase (COG1820)
Tpen_1093	Smar_1521
>1010 glucosamine 6-phosphate synthetase (COG0449)
Tpen_1094	Smar_1520
>1000 glycogen synthase (COG0297)
Tpen_0792	Smar_1393
>108 NiFe hydrogenase III small subunit (COG3260)
Tpen_1070	Smar_0018
>583 molybdopterin synthase subunit MoaD (COG1977)
Tpen_0174	Smar_0666
>1017 DhnA-type fructose-bisphosphate aldolase (COG1830)
Tpen_1648	Smar_1596
>1016 uncharacterized conserved protein (COG2445)
Tpen_1253	Smar_1568
>1019 HEPN domain protein (COG2250)
Tpen_1698	Smar_1532
>1018 von Willebrand factor type A domain protein (COG1240)
Tpen_1754	Smar_1210
>1013 nucleotidyltransferase (COG1669)
Tpen_1422	Smar_1549
>1012 PaREP1/PaREP8 domain protein (pfam05942)
Tpen_1370	Smar_1531
>1015 nucleotidyltransferase (pfam01909)
Tpen_1415	Smar_1553
>1014 uncharacterized conserved protein (COG5493)
Tpen_0989	Smar_1552
>1020 hypothetical protein
Tpen_1182	Smar_1567

#T. pendens & H. butylicus & S. marinus: 571
------
>339 sugar fermentation stimulation protein (COG1489)
Tpen_1818	Hbut_0601	Smar_1075
>332 hypothetical protein
Tpen_0063	Hbut_0589	Smar_0212	
>333 predicted ATPase, PP-loop superfamily (COG0037)
Tpen_0923	Hbut_0591	Smar_0001
>336 predicted hydrolase (COG1011)
Tpen_1233	Hbut_0596	Smar_0080
>337 uncharacterized conserved protein (COG1720)
Tpen_1608	Hbut_0597	Smar_0405
>334 ThiS family protein (pfam02597)
Tpen_0924	Hbut_0592	Smar_1601
>335 Cdc6/Orc1 replication initiation protein
Tpen_0586	Hbut_0595	Smar_0797
>531 histidine triad family hydrolase (COG0537)
Tpen_0562	Hbut_0970	Smar_0973
>747 5'-3' exonuclease (COG0258)
Tpen_0302	Hbut_1366	Smar_0719
>530 RecA/RadA recombinase (COG0468)
Tpen_1017	Hbut_0967	Smar_0976
>740 tRNA methyltransferase (COG2519)
Tpen_0467	Hbut_1352	Smar_0877
>538 pyruvate kinase (COG0469)
Tpen_0330	Hbut_0985	Smar_0899
>537 ribosomal protein S18P alanine acetyltransferase (COG0456)
Tpen_0294	Hbut_0984	Smar_1377
>536 2-oxoacid:ferredoxin oxidoreductase beta subunit (COG1013)
Tpen_0856	Hbut_0983	Smar_1443
>744 AAA family ATPase (COG0464)
Tpen_0304	Hbut_1358	Smar_0717
>743 translation elongation factor 1B (COG2092)
Tpen_0661	Hbut_1357	Smar_0716
>742 cytochrome c biogenesis protein (COG0785)
Tpen_0795	Hbut_1354	Smar_0031
>741 predicted RNA-binding protein (COG2888)
Tpen_0662	Hbut_1353	Smar_0715
>349 hypothetical protein
Tpen_1213	Hbut_0617	Smar_0047
>341 peptide ABC transporter ATP-binding protein (COG4608)
Tpen_1249	Hbut_0605	Smar_0342
>342 peptide ABC transporter ATP-binding protein (COG0444)
Tpen_1248	Hbut_0606	Smar_0343	
>343 peptide ABC transporter membrane protein (COG1173)
Tpen_1247	Hbut_0607	Smar_0344
>344 peptide ABC transporter membrane protein (COG0601)
Tpen_1246	Hbut_0608	Smar_0345
>345 peptide ABC transporter substrate-binding protein (COG0747)
Tpen_1245	Hbut_0609	Smar_0346
>540 acyl-CoA synthetase (ADP-forming) (COG1042)
Tpen_0336	Hbut_0995	Smar_1241
>3 geranylgeranylglyceryl diphosphate synthase (COG1646)
Tpen_0633	Hbut_0005	Smar_0993
>737 transcriptional regulator, AbrB family (pfam04014)
Tpen_1708	Hbut_1344	Smar_0326
>736 acyl-CoA synthetase (ADP-forming) (COG1042)
Tpen_0602	Hbut_1336	Smar_0449
>541 uncharacterized conserved protein
Tpen_0914	Hbut_0997	Smar_1158
>0 putative transcription elongation factor (COG4888)
Tpen_0632	Hbut_0004	Smar_0992
>739 hypothetical protein
Tpen_1389	Hbut_1347	Smar_1566	
>544 aldehyde:ferredoxin oxidoreductase (COG2414)
Tpen_0176	Hbut_1001	Smar_0668
>738 predicted nucleic acid-binding protein (COG4113)
Tpen_1390	Hbut_1346	Smar_1565
>6 transcriptional regulator, AsnC family (COG1522)
Tpen_0577	Hbut_0009	Smar_0954
>543 uncharacterized crenarchaeal protein (COG4755)
Tpen_0092	Hbut_0999	Smar_1288
>546 thioesterase superfamily protein (COG5496)
Tpen_1520	Hbut_1011	Smar_1507
>5 predicted DNA-binding protein (COG1571)
Tpen_0604	Hbut_0008	Smar_1362
>545 major facilitator superfamily transporter (pfam07690)
Tpen_1558	Hbut_1007	Smar_1151
>548 predicted membrane protein (COG3371)
Tpen_1049	Hbut_1014	Smar_0406
>547 uracil phosphoribosyltransferase (COG0035)
Tpen_0047	Hbut_1012	Smar_0174
>9 tRNA adenylyltransferase (COG1746)
Tpen_0368	Hbut_0014	Smar_1232
>730 tRNA pseudouridine synthase (COG0130)
Tpen_0461	Hbut_1329	Smar_1048	
>733 hypothetical protein
Tpen_0033	Hbut_1333	Smar_1074
>319 proteasome alpha subunit (COG0638)
Tpen_0584	Hbut_0568	Smar_0856
>316 predicted nucleic acid-binding protein (COG4113)
Tpen_1436	Hbut_0564	Smar_1528
>317 molybdopterin/thiamine biosynthesis protein (COG0476)
Tpen_1822	Hbut_0565	Smar_0789
>315 uncharacterized archaeal protein
Tpen_1435	Hbut_0563	Smar_1527
>310 predicted exosome subunit (COG1325)
Tpen_0389	Hbut_0554	Smar_0853
>729 ribosomal protein L14E (COG2163)
Tpen_0462	Hbut_1328	Smar_1046
>512 DEAD/DEAH box helicase (COG1201)
Tpen_0930	Hbut_0941	Smar_1346
>728 cytidylate kinase (COG1102)
Tpen_0626	Hbut_1327	Smar_1045
>511 phosphoglycerate kinase (COG0126)
Tpen_0773	Hbut_0940	Smar_0240
>727 ribosomal protein L34E (COG2174)
Tpen_0627	Hbut_1326	Smar_1044	
>510 glyceraldehyde-3-phosphate dehydrogenase (COG0057)
Tpen_1765	Hbut_0939	Smar_0241	
>726 preprotein translocase subunit SecY (COG0201)
Tpen_0233	Hbut_1323	Smar_1042
>725 ribosomal protein L15P (COG0200)
Tpen_0234	Hbut_1322	Smar_1041
>724 ribosomal protein L30P (COG1841)
Tpen_0235	Hbut_1321	Smar_1040
>723 ribosomal protein S5P (COG0098)
Tpen_0236	Hbut_1320	Smar_1039	
>722 ribosomal protein L18P (COG0256)
Tpen_0237	Hbut_1319	Smar_1038	
>721 ribosomal protein L19E (COG2147)
Tpen_0238	Hbut_1318	Smar_1037
>720 ribosomal protein L32E (COG1717)
Tpen_0239	Hbut_1317	Smar_1036
>519 histidyl-tRNA synthetase (COG0124)
Tpen_0659	Hbut_0954	Smar_0986	
>518 predicted ATPase/acetyltransferase fusion (COG1444)
Tpen_0686	Hbut_0953	Smar_1124
>517 tryptophanyl-tRNA synthetase (COG0180)
Tpen_0587	Hbut_0947	Smar_0491
>516 triosephosphate isomerase (COG0149)
Tpen_0880	Hbut_0946	Smar_0901
>514 CRISPR-associated exonuclease, Cas4 family (COG1468)
Tpen_1602	Hbut_0944	Smar_1195
>327 phosphoesterase (COG0618)
Tpen_0654	Hbut_0577	Smar_0865	
>328 ribosomal protein L40E (pfam01020)
Tpen_0296	Hbut_0579	Smar_0686
>323 ribosomal RNA-processing exoribonuclease (COG2123)
Tpen_0580	Hbut_0572	Smar_0860
>324 ribosomal protein L37AE (COG1997)
Tpen_0491	Hbut_0573	Smar_0861
>326 prefoldin beta subunit (COG1382)
Tpen_0656	Hbut_0575	Smar_0864
>709 ribosomal protein S3P (COG0092)
Tpen_0488	Hbut_1306	Smar_1025
>320 Shwachman-Bodian-Diamond syndrome protein (COG1500)
Tpen_0583	Hbut_0569	Smar_0857
>321 ribosomal RNA-processing protein RRP4 (COG1097)
Tpen_0582	Hbut_0570	Smar_0858
>322 ribosomal RNA-processing protein RRP41/SKI6 (COG0689)
Tpen_0581	Hbut_0571	Smar_0859
>717 ribosomal protein S14P (COG0199)
Tpen_0241	Hbut_1314	Smar_1033
>716 ribosomal protein L5P (COG0094)
Tpen_0242	Hbut_1313	Smar_1032
>521 methylthioribose-1-phosphate isomerase (COG0182)
Tpen_0246	Hbut_0956	Smar_0989
>719 ribosomal protein L6P (COG0097)
Tpen_0608	Hbut_1316	Smar_1035
>524 DNA topoisomerase VI subunit A (COG1697)
Tpen_0667	Hbut_0961	Smar_0980
>718 ribosomal protein S8P (COG0096)
Tpen_0240	Hbut_1315	Smar_1034
>523 DNA topoisomerase VI subunit B (COG1389)
Tpen_0666	Hbut_0960	Smar_0981
>713 ribosomal protein L14P (COG0093)
Tpen_0483	Hbut_1310	Smar_1029
>712 ribosomal protein S17P (COG0186)
Tpen_0484	Hbut_1309	Smar_1028
>907 translation initiation factor 5A (COG0231)
Tpen_0409	Hbut_1663	Smar_1117
>715 ribosomal protein S4E (COG1471)
Tpen_0243	Hbut_1312	Smar_1031
>520 tRNA splicing endonuclease (COG1676)
Tpen_0311	Hbut_0955	Smar_0987
>714 ribosomal protein L24P (COG0198)
Tpen_0244	Hbut_1311	Smar_1030
>909 predicted amidohydrolase (COG0388)
Tpen_1232	Hbut_1669	Smar_0214
>529 threonyl-tRNA synthetase (COG0441)
Tpen_0754	Hbut_0966	Smar_0978
>711 ribonuclease P subunit Rpp29 (COG1588)
Tpen_0486	Hbut_1308	Smar_1027
>710 ribosomal protein L29P (COG0255)
Tpen_0487	Hbut_1307	Smar_1026
>525 deoxyribose-phosphate aldolase (COG0274)
Tpen_0763	Hbut_0962	Smar_0331
>528 glutamine--fructose-6-phosphate transaminase (COG0449)
Tpen_0085	Hbut_0965	Smar_0782
>571 phosphomannomutase (COG1109)
Tpen_0810	Hbut_1078	Smar_1286
>700 ribosomal protein S19P (COG0185)
Tpen_0225	Hbut_1294	Smar_1023
>574 ATP-grasp superfamily protein (COG1938)
Tpen_0774	Hbut_1082	Smar_1279
>704 uncharacterized conserved protein (COG2106)
Tpen_0231	Hbut_1301	Smar_1015
>575 uncharacterized conserved protein (COG2412)
Tpen_0455	Hbut_1085	Smar_1103
>701 quinone biosynthesis methyltransferase (COG2226)
Tpen_0741	Hbut_1295	Smar_1303
>572 uncharacterized conserved protein (COG2835)
Tpen_0815	Hbut_1079	Smar_1287
>707 ribosomal protein L23P (COG0089)
Tpen_0228	Hbut_1304	Smar_1018
>578 uncharacterized archaeal protein (COG2237)
Tpen_0699	Hbut_1088	Smar_1244
>708 ribosomal protein L22P (COG0091)
Tpen_0489	Hbut_1305	Smar_1024
>705 ribosomal protein L3P (COG0087)
Tpen_0230	Hbut_1302	Smar_1016
>576 translation initiation factor 2 beta (COG1601)
Tpen_0380	Hbut_1086	Smar_1102
>706 ribosomal protein L4P (COG0088)
Tpen_0229	Hbut_1303	Smar_1017
>577 undecaprenyl pyrophosphate synthetase (COG0020)
Tpen_0762	Hbut_1087	Smar_1245
>300 isopentenyl phosphate kinase (COG1608)
Tpen_0607	Hbut_0538	Smar_0511
>302 geranylgeranyl pyrophosphate synthase (COG0142)
Tpen_0606	Hbut_0540	Smar_0494
>301 isopentenyl-diphosphate delta-isomerase (COG1304)
Tpen_0272	Hbut_0539	Smar_0822
>582 2-methylthioadenine synthetase (COG0621)
Tpen_0616	Hbut_1092	Smar_1101
>304 ribosomal protein L7AE (COG1358)
Tpen_0493	Hbut_0543	Smar_0825
>581 ribose-5-phosphate isomerase (COG0120)
Tpen_0327	Hbut_1091	Smar_0990
>303 glutamyl-tRNA synthetase (COG0008)
Tpen_0816	Hbut_0542	Smar_0824
>306 ribosomal protein L24E (COG2075)
Tpen_0500	Hbut_0547	Smar_0827
>305 ribosomal protein S28E (COG2053)
Tpen_0495	Hbut_0546	Smar_0826
>308 predicted GTPase (COG0012)
Tpen_0715	Hbut_0550	Smar_0851
>309 ribosomal protein L15E (COG1632)
Tpen_0390	Hbut_0553	Smar_0852
>584 glycosyltransferase (COG0438)
Tpen_1592	Hbut_1095	Smar_0085
>586 type II secretion system protein (COG0630)
Tpen_0439	Hbut_1099	Smar_1471
>587 recB family nuclease (COG1637)
Tpen_0854	Hbut_1101	Smar_1302
>588 DNA primase large subunit (COG2219)
Tpen_0623	Hbut_1102	Smar_0427
>589 ribosomal protein S25E (COG4901)
Tpen_1016	Hbut_1104	Smar_1216
>558 endonuclease IV (COG0648)
Tpen_0883	Hbut_1039	Smar_1185
>559 aspartate aminotransferase (COG0436)
Tpen_0081	Hbut_1044	Smar_0276
>557 uridylate kinase (COG0528)
Tpen_0518	Hbut_1037	Smar_0781
>553 hydrogenase maturation factor (COG0309)
Tpen_1613	Hbut_1031	Smar_0012
>566 predicted metal-dependent hydrolase (COG1574)
Tpen_0778	Hbut_1065	Smar_1457
>567 DEAD/DEAH box helicase (COG1205)
Tpen_0331	Hbut_1068	Smar_0096
>568 predicted ATPase (COG2102)
Tpen_1107	Hbut_1070	Smar_1167
>797 sugar ABC transporter ATP-binding protein (COG3839)
Tpen_1177	Hbut_1466	Smar_0111
>796 sugar ABC transporter membrane protein (COG0395)
Tpen_1176	Hbut_1465	Smar_0110
>795 sugar ABC transporter membrane protein (COG1175)
Tpen_1175	Hbut_1464	Smar_0109
>794 sugar ABC transporter substrate-binding protein (COG2182)
Tpen_1174	Hbut_1463	Smar_0108
>793 hypothetical protein
Tpen_0011	Hbut_1462	Smar_0129	
>792 uncharacterized conserved protein (COG1992)
Tpen_1029	Hbut_1459	Smar_0049
>783 multidrug export ABC transporter ATP-binding protein (COG1131)
Tpen_1136	Hbut_1439	Smar_0065
>785 glycosidase (COG2152)
Tpen_1153	Hbut_1441	Smar_1519
>780 GTP-binding protein (COG1100)
Tpen_0585	Hbut_1433	Smar_1319
>506 NAD synthase (COG0171)
Tpen_1044	Hbut_0932	Smar_1310
>503 ribosomal protein S30E (COG4919)
Tpen_0362	Hbut_0929	Smar_1257
>504 DNA-binding protein Alba (COG1581)
Tpen_0535	Hbut_0930	Smar_0966
>776 isoleucyl-tRNA synthetase (COG0060)
Tpen_0130	Hbut_1425	Smar_0066
>777 predicted transcriptional regulator (COG3357)
Tpen_0767	Hbut_1429	Smar_0526
>774 nucleoside-diphosphate-sugar pyrophosphorylase (COG1208)
Tpen_1726	Hbut_1423	Smar_1054
>507 carbohydrate kinase/uncharacterized protein fusion (COG0062/COG0063)
Tpen_1647	Hbut_0933	Smar_0433
>775 NUDIX hydrolase (COG1051)
Tpen_1656	Hbut_1424	Smar_1194
>508 TATA-binding protein (COG2101)
Tpen_0293	Hbut_0934	Smar_1322
>501 glutamyl-tRNA(Gln) amidotransferase subunit E (COG2511)
Tpen_0360	Hbut_0927	Smar_1259
>502 glutamyl-tRNA(Gln) amidotransferase subunit D (COG0252)
Tpen_0361	Hbut_0928	Smar_1258
>500 glutaredoxin-like protein (COG3634)
Tpen_0326	Hbut_0926	Smar_0195
>764 uncharacterized conserved protein (COG1801)
Tpen_1217	Hbut_1411	Smar_0958
>761 RIO serine/threonine protein kinase (COG1718)
Tpen_0513	Hbut_1404	Smar_1106
>762 predicted RNA-binding protein (COG1094)
Tpen_0512	Hbut_1405	Smar_1107
>758 translation initiation factor 1A (COG0361)
Tpen_0424	Hbut_1399	Smar_1105
>756 sugar isomerase (COG2407)
Tpen_1654	Hbut_1397	Smar_1575
>757 predicted GTPase (COG2403)
Tpen_0692	Hbut_1398	Smar_0142
>595 sugar kinase (COG0524)
Tpen_0752	Hbut_1111	Smar_0466
>597 oxidoreductase (COG0731)
Tpen_0853	Hbut_1116	Smar_0198
>391 tRNA/rRNA cytosine methylase (COG0144)
Tpen_0494	Hbut_0718	Smar_0725
>598 methylated DNA-protein cysteine methyltransferase (COG0350)
Tpen_0160	Hbut_1117	Smar_0042
>396 phosphoribosyltransferase (COG0503)
Tpen_1380	Hbut_0727	Smar_0502
>397 2-oxoacid:ferredoxin oxidoreductase beta subunit (COG1013)
Tpen_0543	Hbut_0729	Smar_0997
>398 2-oxoacid:ferredoxin oxidoreductase alpha subunit (COG0674)
Tpen_0542	Hbut_0730	Smar_0998
>590 predicted RNA-binding protein (COG1293)
Tpen_0745	Hbut_1105	Smar_1299
>591 uncharacterized conserved protein (COG2428)
Tpen_0329	Hbut_1107	Smar_1301
>592 predicted hydrolase (COG2248)
Tpen_0428	Hbut_1108	Smar_0231
>383 predicted phosphoesterase (COG0622)
Tpen_0201	Hbut_0693	Smar_0463
>381 hypothetical protein
Tpen_1439	Hbut_0690	Smar_0557	
>380 amino acid ABC transporter membrane protein (COG0765)
Tpen_0905	Hbut_0688	Smar_1543
>386 hypothetical protein
Tpen_0769	Hbut_0702	Smar_0351
>385 uncharacterized conserved protein (COG1433)
Tpen_0995	Hbut_0697	Smar_0705
>370 ribose-phosphate pyrophosphokinase (COG0462)
Tpen_0317	Hbut_0662	Smar_1238
>371 2-oxoacid:ferredoxin oxidoreductase gamma subunit (COG1014)
Tpen_0571	Hbut_0667	Smar_1447
>372 2-oxoacid:ferredoxin oxidoreductase delta subunit (COG1144)
Tpen_0572	Hbut_0668	Smar_1448
>373 2-oxoacid:ferredoxin oxidoreductase alpha subunit (COG0674)
Tpen_0573	Hbut_0669	Smar_1449
>379 amino acid ABC transporter ATP-binding protein (COG1126)
Tpen_0904	Hbut_0687	Smar_1542
>375 PaREP1/PaREP8 domain protein
Tpen_1700	Hbut_0676	Smar_1522
>374 2-oxoacid:ferredoxin oxidoreductase beta subunit (COG1013)
Tpen_0574	Hbut_0670	Smar_1450
>361 phosphate ABC transporter membrane protein (COG0581)
Tpen_1060	Hbut_0636	Smar_0925
>362 phosphate ABC transporter ATP-binding protein (COG1117)
Tpen_1061	Hbut_0637	Smar_0926
>360 phosphate ABC transporter membrane protein (COG0573)
Tpen_1059	Hbut_0635	Smar_0924
>369 ribonuclease Z (COG1234)
Tpen_0696	Hbut_0661	Smar_1236
>367 3'-phosphoadenosine 5'-phosphosulfate reductase (COG0175)
Tpen_0665	Hbut_0658	Smar_1007
>350 predicted Zn-dependent protease (COG1913)
Tpen_0100	Hbut_0618	Smar_1053
>353 FAD dependent oxidoreductase (COG0665)
Tpen_0935	Hbut_0625	Smar_0008
>401 hypothetical protein
Tpen_1709	Hbut_1343	Smar_0327	
>357 radical SAM family protein (COG1180)
Tpen_1470	Hbut_0630	Smar_0691
>359 phosphate ABC transporter substrate-binding protein (COG0226)
Tpen_1058	Hbut_0634	Smar_0923
>804 ribosomal protein L10P (COG0244)
Tpen_0222	Hbut_1480	Smar_1095
>156 metal-dependent hydrolase (COG1237)
Tpen_1271	Hbut_0276	Smar_1168
>155 radical SAM family protein (COG2100)
Tpen_0658	Hbut_0274	Smar_1327
>154 predicted phosphoesterase (COG1407)
Tpen_0926	Hbut_0271	Smar_1326
>601 thioredoxin domain protein (COG3118)
Tpen_1129	Hbut_1122	Smar_0093
>152 hypothetical protein
Tpen_1747	Hbut_0267	Smar_0468
>153 carbamate kinase (COG0549)
Tpen_0172	Hbut_0269	Smar_0235
>151 predicted endonuclease (COG0177)
Tpen_0141	Hbut_0266	Smar_1371
>609 uncharacterized archaeal protein (COG1303)
Tpen_0709	Hbut_1137	Smar_0917
>608 transcription initiation factor IIE alpha subunit (COG1675)
Tpen_0710	Hbut_1136	Smar_0918
>607 DNA-cytosine methylase (COG0270)
Tpen_0416	Hbut_1135	Smar_0919
>604 adenosylhomocysteinase (COG0499)
Tpen_0617	Hbut_1132	Smar_0929
>603 nicotinate phosphoribosyltransferase (COG1488)
Tpen_0859	Hbut_1124	Smar_0459
>602 uncharacterized conserved protein (COG0432)
Tpen_0603	Hbut_1123	Smar_0460
>203 predicted GTPase (COG1163)
Tpen_0678	Hbut_0393	Smar_1281
>86 molybdopterin biosynthesis enzyme (COG0303/COG1910)
Tpen_1054	Hbut_0130	Smar_0210
>205 uncharacterized conserved protein (COG2078)
Tpen_0748	Hbut_0395	Smar_1309
>201 2'-5' RNA ligase (COG1514)
Tpen_0369	Hbut_0388	Smar_1233
>169 sugar ABC transporter substrate-binding protein (COG1653)
Tpen_1550	Hbut_0311	Smar_0299
>206 thymidylate kinase (COG0125)
Tpen_1026	Hbut_0397	Smar_0624
>166 sugar ABC transporter ATP-binding protein (COG3839)
Tpen_1547	Hbut_0308	Smar_0302
>165 uncharacterized conserved protein (COG1649)
Tpen_1552	Hbut_0307	Smar_1515
>208 asparaginase (COG1446)
Tpen_0841	Hbut_0399	Smar_1517
>168 sugar ABC transporter membrane protein (COG1175)
Tpen_1549	Hbut_0310	Smar_0300
>209 ribosomal protein L12AE (COG2058)
Tpen_0878	Hbut_0400	Smar_1096
>167 sugar ABC transporter membrane protein (COG0395)
Tpen_1548	Hbut_0309	Smar_0301
>409 hydrogenase maturation factor (COG0068)
Tpen_0318	Hbut_0753	Smar_0015
>408 predicted glutamine amidotransferase (COG0121)
Tpen_1482	Hbut_0750	Smar_0102
>163 AAA family ATPase (COG0464)
Tpen_0679	Hbut_0300	Smar_1123
>404 radical SAM family protein (COG1032)
Tpen_0457	Hbut_0743	Smar_1338
>400 uncharacterized conserved protein (COG1801)
Tpen_0131	Hbut_0733	Smar_1433
>824 site-specific recombinase (COG4974)
Tpen_0106	Hbut_1546	Smar_1162
>212 predicted Zn-dependent protease (COG0312)
Tpen_0044	Hbut_0409	Smar_1349
>822 CDP-alcohol phosphatidyltransferase (COG0558)
Tpen_0218	Hbut_1537	Smar_1186
>210 TBP-interacting protein TIP49 (COG1224)
Tpen_0862	Hbut_0402	Smar_1291
>823 uncharacterized flavoprotein (COG0426)
Tpen_0503	Hbut_1540	Smar_0056
>214 rhomboid family protein (COG0705)
Tpen_1658	Hbut_0411	Smar_0743
>217 circadian clock protein KaiC-related protein (COG0467)
Tpen_0794	Hbut_0418	Smar_1122
>218 ATP-dependent DNA ligase (COG1793)
Tpen_0750	Hbut_0421	Smar_1318
>176 predicted DNA methylase (COG1041)
Tpen_0700	Hbut_0330	Smar_1237
>821 peptide ABC transporter ATP-binding protein (COG0444)
Tpen_0146	Hbut_1535	Smar_1329
>170 hydrogenase expression/synthesis protein (COG0375)
Tpen_0595	Hbut_0315	Smar_0177
>417 peptidyl-tRNA hydrolase (COG1990)
Tpen_0684	Hbut_0765	Smar_0714
>623 biotin/lipoyl attachment domain protein (COG4770)
Tpen_0155	Hbut_1156	Smar_1427
>622 carboxyltransferase (COG4799)
Tpen_0156	Hbut_1155	Smar_1426
>175 hypothetical protein
Tpen_0055	Hbut_0329	Smar_1493	
>621 cellulase (COG1363)
Tpen_0002	Hbut_1154	Smar_0057
>620 uncharacterized membrane-associated protein (COG0586)
Tpen_0332	Hbut_1151	Smar_1578
>173 radical SAM family protein (COG1180)
Tpen_1254	Hbut_0327	Smar_0407
>419 translation factor SUA5 (COG0009)
Tpen_1813	Hbut_0770	Smar_0539
>627 desulfoferrodoxin (COG2033)
Tpen_1830	Hbut_1161	Smar_0046	
>410 hydrogenase maturation factor (COG0298)
Tpen_1614	Hbut_0754	Smar_0013
>626 dCTP deaminase (COG0717)
Tpen_0140	Hbut_1159	Smar_1077
>625 biotin protein ligase (COG0340)
Tpen_1488	Hbut_1158	Smar_1490
>624 pyruvate carboxylase subunit A (COG4770)
Tpen_0119	Hbut_1157	Smar_0140
>819 rubrerythrin (COG1633)
Tpen_1655	Hbut_1530	Smar_1073
>414 transcriptional regulator, AbrB family (pfam04014)
Tpen_1340	Hbut_0761	Smar_0067
>413 formate hydrogenlyase/NADH dehydrogenase subunit (COG1143)
Tpen_0182	Hbut_0757	Smar_1062
>629 uncharacterized membrane protein (COG1814)
Tpen_1650	Hbut_1174	Smar_0055
>412 predicted DNA-binding protein (COG1342)
Tpen_1763	Hbut_0756	Smar_0495
>411 hydrogenase maturation factor (COG0409)
Tpen_1615	Hbut_0755	Smar_0171
>221 predicted RNA-binding protein (COG1818)
Tpen_1772	Hbut_0427	Smar_0848
>222 ribosomal protein S3AE (COG1890)
Tpen_0653	Hbut_0428	Smar_0844
>223 ribosomal protein S15P (COG0184)
Tpen_0515	Hbut_0431	Smar_0841
>814 molybdopterin biosynthesis protein (COG0314)
Tpen_0314	Hbut_1520	Smar_0457
>224 dITPase (COG0127)
Tpen_0916	Hbut_0432	Smar_0840
>225 serine/threonine protein kinase (COG3642)
Tpen_0453	Hbut_0433	Smar_0839
>816 3-hydroxy-3-methylglutaryl-CoA synthase (COG3425)
Tpen_0764	Hbut_1527	Smar_1335
>226 metal-dependent protease (COG0533)
Tpen_0452	Hbut_0434	Smar_0838
>817 thiolase (COG0183)
Tpen_0765	Hbut_1528	Smar_1425
>227 ribosomal protein S27AE (COG1998)
Tpen_0449	Hbut_0435	Smar_0837
>818 predicted nucleic acid-binding protein (COG1545)
Tpen_0766	Hbut_1529	Smar_1336
>228 ribosomal protein S24E (COG2004)
Tpen_0448	Hbut_0436	Smar_0836
>229 DNA-directed RNA polymerase subunit E" (COG2093)
Tpen_0414	Hbut_0438	Smar_0834
>187 metallophosphoesterase (COG0639)
Tpen_0334	Hbut_0352	Smar_1262
>180 uncharacterized archaeal protein (COG1931)
Tpen_0695	Hbut_0337	Smar_1235
>426 ATP synthase subunit A (COG1155)
Tpen_0342	Hbut_0784	Smar_1171
>181 dephospho-CoA kinase (COG0237)
Tpen_0694	Hbut_0338	Smar_1234
>428 epimerase/aldolase (COG0235)
Tpen_1465	Hbut_0791	Smar_1169
>610 GTPase (COG2262)
Tpen_0708	Hbut_1138	Smar_0916
>183 quinone biosynthesis methylase (COG2226)
Tpen_1031	Hbut_0345	Smar_0726
>611 transcriptional regulator, XRE family (COG1813)
Tpen_0707	Hbut_1139	Smar_0915
>186 aldehyde:ferredoxin oxidoreductase (COG2414)
Tpen_0094	Hbut_0351	Smar_1199
>614 phosphate starvation-induced protein (COG1702)
Tpen_0884	Hbut_1143	Smar_1368
>613 predicted metallopeptidase (COG4900)
Tpen_0032	Hbut_1142	Smar_0469
>808 AAA family ATPase (COG0714)
Tpen_0164	Hbut_1493	Smar_0440
>421 ribosomal protein S26E (COG4830)
Tpen_0548	Hbut_0776	Smar_0873
>615 uncharacterized conserved protein (COG1590)
Tpen_0125	Hbut_1144	Smar_0446
>420 Zn-dependent protease, chaperone (COG0501)
Tpen_1218	Hbut_0773	Smar_1324
>617 CBS domain protein (COG2905)
Tpen_0401	Hbut_1147	Smar_1306
>422 prolyl-tRNA synthetase (COG0442)
Tpen_0817	Hbut_0779	Smar_1165
>425 ATP synthase subunit B (COG1156)
Tpen_0341	Hbut_0783	Smar_1170	
>619 uncharacterized conserved protein (COG1656)
Tpen_0747	Hbut_1150	Smar_1308
>843 DNA-directed RNA polymerase subunit H (COG2012)
Tpen_0287	Hbut_1572	Smar_0801
>842 ribosomal protein L37E (COG2126)
Tpen_0420	Hbut_1571	Smar_0944
>841 small nuclear ribonucloprotein homolog (COG1958)
Tpen_0421	Hbut_1570	Smar_0943
>115 NADH dehydrogenase chain M (COG1008)
Tpen_1086	Hbut_0190	Smar_0028
>840 predicted RNA-binding protein with PUA domain (COG2016)
Tpen_0310	Hbut_1569	Smar_0942
>112 formate hydrogenlyase/NADH dehydrogenase subunit (COG1143)
Tpen_1083	Hbut_0187	Smar_0649
>110 NADH dehydrogenase subunit D (COG0649)
Tpen_1081	Hbut_0185	Smar_0648
>849 ribosomal protein S12P (COG0048)
Tpen_0281	Hbut_1578	Smar_0807
>848 transcription elongation factor (COG0195)
Tpen_0282	Hbut_1577	Smar_0806
>847 ribosomal protein L30E (COG1911)
Tpen_0283	Hbut_1576	Smar_0805
>846 DNA-directed RNA polymerase subunit A" (COG0086)
Tpen_0284	Hbut_1575	Smar_0804
>118 beta-hydroxyacid dehydrogenase (COG2084)
Tpen_0076	Hbut_0193	Smar_0243
>845 DNA-directed RNA polymerase subunit A' (COG0086)
Tpen_0285	Hbut_1574	Smar_0803
>119 ADP-ribose-binding protein (COG2110)
Tpen_0194	Hbut_0196	Smar_0419
>844 DNA-directed RNA polymerase subunit B"/B' (COG0085)
Tpen_0286	Hbut_1573	Smar_0802
>433 aldo/keto reductase (COG0656)
Tpen_0944	Hbut_0798	Smar_1213
>431 fructose 1,6-bisphosphatase (COG0483)
Tpen_0200	Hbut_0794	Smar_0548
>430 thiamine monophosphate kinase (COG0611)
Tpen_0476	Hbut_0793	Smar_1576
>437 phosphoesterase (pfam01569)
Tpen_0001	Hbut_0803	Smar_1050
>438 glycerophosphoryl diester phosphodiesterase (COG0584)
Tpen_1581	Hbut_0805	Smar_0685
>830 peptidyl-prolyl cis-trans isomerase (COG1047)
Tpen_0305	Hbut_1557	Smar_0940
>832 nicotinamide mononucleotide adenylyltransferase (COG1056)
Tpen_0898	Hbut_1560	Smar_0936
>128 threonine ammonia-lyase (COG1171)
Tpen_0611	Hbut_0216	Smar_0525
>122 succinyl-CoA synthetase alpha subunit (COG0074)
Tpen_0517	Hbut_0202	Smar_0471
>123 succinyl-CoA synthetase beta subunit (COG0045)
Tpen_0516	Hbut_0203	Smar_0470
>838 proteasome beta subunit (COG0638)
Tpen_0307	Hbut_1567	Smar_0938
>837 glycerol 1-phosphate dehydrogenase (COG0371)
Tpen_1231	Hbut_1566	Smar_0939
>839 predicted metal-dependent ribonuclease (COG1782)
Tpen_0309	Hbut_1568	Smar_0937
>834 predicted GTPase (COG1084)
Tpen_0391	Hbut_1562	Smar_0934
>833 RNA 3'-terminal phosphate cyclase (COG0430)
Tpen_0217	Hbut_1561	Smar_0935
>836 endonuclease V (COG1515)
Tpen_0682	Hbut_1565	Smar_0931
>835 proteasome beta subunit (COG0638)
Tpen_0392	Hbut_1564	Smar_0932
>446 deacetylase (COG0123)
Tpen_0570	Hbut_0839	Smar_1192	
>447 translation elongation factor 2 (COG0480)
Tpen_0613	Hbut_0840	Smar_0866
>441 peptide ABC transporter ATP-binding protein (COG4608)
Tpen_0145	Hbut_0822	Smar_1330
>861 DNA-binding TFAR19-related protein (COG2118)
Tpen_0471	Hbut_1596	Smar_1085
>860 ribosomal protein S19E (COG2238)
Tpen_0470	Hbut_1595	Smar_1084
>138 glycerate 2-kinase (COG2379)
Tpen_0207	Hbut_0230	Smar_0737
>865 ribosomal protein LX (COG2157)
Tpen_0431	Hbut_1600	Smar_1089
>864 translation initiation factor 6 (COG1976)
Tpen_0474	Hbut_1599	Smar_1088
>863 ribosomal protein L31E (COG2097)
Tpen_0473	Hbut_1598	Smar_1087
>137 peroxiredoxin (COG0450)
Tpen_1570	Hbut_0228	Smar_0058
>862 ribosomal protein L39E (pfam00832)
Tpen_0472	Hbut_1597	Smar_1086
>869 ribosomal protein L11E (COG0080)
Tpen_0224	Hbut_1605	Smar_1093	
>868 ribosomal protein L24A (COG0250)
Tpen_0405	Hbut_1604	Smar_1092
>867 signal recognition particle-docking protein FtsY (COG0552)
Tpen_0429	Hbut_1602	Smar_1091
>451 ribonuclease HII (COG0164)
Tpen_0899	Hbut_0844	Smar_1282
>458 2-hydroxyacid dehydrogenase (COG1052)
Tpen_0823	Hbut_0860	Smar_0554
>456 circadian clock protein KaiC-related protein (COG0467)
Tpen_1144	Hbut_0856	Smar_1125
>459 glutamate dehydrogenase (COG0334)
Tpen_0843	Hbut_0861	Smar_0497
>131 radical SAM family protein (COG1032)
Tpen_1228	Hbut_0221	Smar_1510
>130 reverse gyrase (COG1110)
Tpen_0575	Hbut_0218	Smar_1121
>143 cobalt ABC transporter membrane protein (COG0310)
Tpen_1739	Hbut_0242	Smar_0002
>144 uncharacterized crenarchaeal protein
Tpen_0828	Hbut_0244	Smar_0428
>146 multidrug export ABC transporter ATP-binding protein (COG1131)
Tpen_1273	Hbut_0259	Smar_0114
>147 dihydroorotate oxidase B, catalytic subunit (COG0167)
Tpen_1161	Hbut_0261	Smar_0597
>852 translation elongation factor 1A (COG5256)
Tpen_0647	Hbut_1581	Smar_0810
>148 adenylate cyclase (COG1437)
Tpen_0038	Hbut_0262	Smar_1193
>851 ribosomal protein S7P (COG0049)
Tpen_0268	Hbut_1580	Smar_0809
>854 predicted transcriptional regulator (COG1475)
Tpen_1604	Hbut_1584	Smar_0555
>853 ribosomal protein S10P (COG0051)
Tpen_0648	Hbut_1582	Smar_0811
>855 cysteine synthase (COG0031)
Tpen_1605	Hbut_1585	Smar_0681
>858 ribonuclease P protein subunit Rpp21 (COG2023)
Tpen_0560	Hbut_1593	Smar_1082
>857 ribosome biogenesis protein (COG1756)
Tpen_0557	Hbut_1592	Smar_1081
>859 predicted RNA-binding protein (COG1534)
Tpen_0925	Hbut_1594	Smar_1083
>461 inorganic pyrophosphatase (COG0221)
Tpen_0136	Hbut_0867	Smar_0473
>462 uncharacterized crenarchaeal protein (COG4879)
Tpen_0547	Hbut_0872	Smar_1345
>463 aminotransferase (COG0160)
Tpen_0539	Hbut_0873	Smar_1591
>464 ribosomal protein L35AE (COG2451)
Tpen_0321	Hbut_0874	Smar_0295
>465 mevalonate kinase (COG1577)
Tpen_0891	Hbut_0877	Smar_0218
>467 valyl-tRNA synthetase (COG0525)
Tpen_0325	Hbut_0879	Smar_0738
>468 metal dependent phosphohydrolase (COG1896)
Tpen_1178	Hbut_0880	Smar_0593
>469 hypothetical protein
Tpen_0663	Hbut_0883	Smar_0894
>142 hypothetical protein
Tpen_1740	Hbut_0241	Smar_0003
>141 cobalt ABC transporter ATP-binding protein (COG1122)
Tpen_1742	Hbut_0239	Smar_0005
>687 hypothetical protein
Tpen_0299	Hbut_1277	Smar_0875
>686 quinone biosynthesis methylase (COG2226)
Tpen_0365	Hbut_1276	Smar_0876
>688 PilT family ATPase (COG1855)
Tpen_0536	Hbut_1278	Smar_0144
>685 replicative DNA polymerase I (COG0417)
Tpen_0298	Hbut_1274	Smar_0872
>684 multiple antibiotic resistance protein (COG2095)
Tpen_1185	Hbut_1267	Smar_0287
>888 ribosomal protein S27E (COG2051)
Tpen_0643	Hbut_1641	Smar_0615
>889 ribosomal protein L44E (COG1631)
Tpen_0644	Hbut_1642	Smar_0616
>884 UbiD family decarboxylase (COG0043)
Tpen_0404	Hbut_1635	Smar_0621
>885 predicted GTP-binding protein (COG1341)
Tpen_0195	Hbut_1636	Smar_0620
>680 zinc finger protein (COG1779)
Tpen_0649	Hbut_1259	Smar_0383
>886 uncharacterized conserved protein (pfam01864)
Tpen_0433	Hbut_1639	Smar_0617
>887 translation initiation factor 2 alpha subunit (COG1093)
Tpen_0642	Hbut_1640	Smar_0643
>880 uncharacterized archaeal protein (COG1698)
Tpen_0463	Hbut_1631	Smar_0626
>881 uncharacterized Zn finger protein (COG1645)
Tpen_0650	Hbut_1632	Smar_0625
>882 predicted aconitase subunit 2 (COG1786)
Tpen_0797	Hbut_1633	Smar_0623
>883 predicted aconitase subunit 1 (COG1679)
Tpen_0796	Hbut_1634	Smar_0622
>678 FAD dependent oxidoreductase (COG0644)
Tpen_0718	Hbut_1257	Smar_1462
>674 uncharacterized conserved protein (COG2151)
Tpen_0876	Hbut_1250	Smar_1355
>673 seryl-tRNA synthetase (COG0172)
Tpen_0408	Hbut_1249	Smar_1354
>671 radical SAM family protein (COG1313)
Tpen_0881	Hbut_1247	Smar_0735
>679 heat shock protein Hsp20 (COG0071)
Tpen_0447	Hbut_1258	Smar_0462
>877 indolepyruvate ferredoxin oxidoreductase subunit iorB (COG1014)
Tpen_0782	Hbut_1626	Smar_0291
>878 short chain dehydrogenase (COG1028)
Tpen_1821	Hbut_1627	Smar_0561
>670 radical SAM family protein (COG1031)
Tpen_0475	Hbut_1246	Smar_0206
>876 indolepyruvate ferredoxin oxidoreductase subunit iorA (COG4231)
Tpen_0781	Hbut_1625	Smar_0292
>873 nitroreductase (COG0778)
Tpen_1652	Hbut_1612	Smar_0105
>874 pyroglutamyl peptidase I (COG2039)
Tpen_1586	Hbut_1614	Smar_0684
>871 alanyl-tRNA synthetase (COG0013)
Tpen_0221	Hbut_1607	Smar_1097
>870 ribosomal protein L1P (COG0081)
Tpen_0223	Hbut_1606	Smar_1094
>696 DEAD/DEAH box helicase (COG1201)
Tpen_1014	Hbut_1290	Smar_1006
>890 DNA primase small subunit (COG1467)
Tpen_0622	Hbut_1644	Smar_0639
>699 ribosomal protein L2P (COG0090)
Tpen_0227	Hbut_1293	Smar_1019
>899 DNA or RNA methylase (COG0116)
Tpen_0555	Hbut_1654	Smar_0628
>891 DNA polymerase sliding clamp subunit (COG0592)
Tpen_0624	Hbut_1645	Smar_0638
>892 DNA-directed RNA polymerase subunit M (COG1594)
Tpen_0625	Hbut_1646	Smar_0637
>691 ATPase involved in chromosome partitioning (COG0489)
Tpen_0908	Hbut_1284	Smar_0220
>897 diphthamide synthase subunit (COG1736)
Tpen_0882	Hbut_1652	Smar_0630
>898 ribosomal protein L10AE (COG0197)
Tpen_0546	Hbut_1653	Smar_0629
>895 predicted RNA-binding protein (COG1096)
Tpen_0521	Hbut_1650	Smar_0634
>690 DNA repair helicase RAD25 (COG1061)
Tpen_1762	Hbut_1281	Smar_0962
>896 DNA or RNA methylase (COG2263)
Tpen_0520	Hbut_1651	Smar_0633
>646 hypothetical protein
Tpen_0955	Hbut_1204	Smar_0482	
>649 nicotinamide mononucleotide adenylyltransferase (COG1056)
Tpen_0576	Hbut_1211	Smar_1488
>642 metal-dependent phosphohydrolase (COG1418)
Tpen_1162	Hbut_1198	Smar_0155
>643 GTP cyclohydrolase subunit MoaA (COG2896)
Tpen_0597	Hbut_1201	Smar_1586
>197 DNA-directed RNA polymerase subunit M (COG1594)
Tpen_0213	Hbut_0380	Smar_0904
>645 ornithine carbamoyltransferase (COG0078)
Tpen_0407	Hbut_1203	Smar_0224
>191 metal ion ABC transporter substrate-binding protein (COG0803)
Tpen_0121	Hbut_0364	Smar_0364
>190 metal ion ABC transporter ATP-binding protein (COG1121)
Tpen_0122	Hbut_0363	Smar_0363
>193 transcriptional regulator, CopG family (COG0864)
Tpen_0124	Hbut_0366	Smar_0366
>641 phosphoglycerate mutase (COG3635)
Tpen_1046	Hbut_1197	Smar_0332
>192 metal ion ABC transporter membrane protein (COG1108)
Tpen_0123	Hbut_0365	Smar_0365
>198 AMP phosphorylase (COG0213)
Tpen_0093	Hbut_0381	Smar_1460
>639 glutamine synthetase (COG0174)
Tpen_1089	Hbut_1195	Smar_0183
>637 radical SAM family protein (COG1533)
Tpen_0755	Hbut_1189	Smar_0514
>638 predicted RNA-binding protein (COG1818)
Tpen_0214	Hbut_1190	Smar_0035
>636 cysteinyl-tRNA synthetase (COG0215)
Tpen_0902	Hbut_1188	Smar_0517
>631 arginyl-tRNA synthetase (COG0018)
Tpen_0564	Hbut_1178	Smar_1588
>668 TatD-related deoxyribonuclease (COG0084)
Tpen_0199	Hbut_1244	Smar_0532
>669 radical SAM family protein (COG1964)
Tpen_0703	Hbut_1245	Smar_0795
>661 uncharacterized conserved protein (COG1839)
Tpen_0683	Hbut_1232	Smar_0520
>663 hypothetical protein
Tpen_0567	Hbut_1237	Smar_0552	
>664 radical SAM family protein (COG1533)
Tpen_1011	Hbut_1239	Smar_0384
>665 hexulose-6-phosphate isomerase (COG0794)
Tpen_0479	Hbut_1240	Smar_0385
>666 leucyl-tRNA synthetase (COG0495)
Tpen_0568	Hbut_1241	Smar_0118
>667 metallophosphoesterase (COG2129)
Tpen_0740	Hbut_1243	Smar_0742
>657 predicted transcriptional regulator (COG1318)
Tpen_0793	Hbut_1223	Smar_0535
>651 metallopeptidase (pfam02163)
Tpen_0909	Hbut_1213	Smar_1487
>652 Ala-tRNA(Pro) hydrolase (COG2872)
Tpen_1030	Hbut_1214	Smar_1138
>656 peptide chain release factor 1 (COG1503)
Tpen_0519	Hbut_1221	Smar_0540
>35 translation initiation factor 1 (COG0023)
Tpen_0505	Hbut_0053	Smar_1136
>36 transcription initiation factor IIB (COG1405)
Tpen_0690	Hbut_0054	Smar_1137
>33 agmatinase (COG0010)
Tpen_0509	Hbut_0051	Smar_1135
>39 predicted oxidoreductase (COG0727)
Tpen_0097	Hbut_0059	Smar_0435
>37 lysyl-tRNA synthetase (COG1384)
Tpen_0786	Hbut_0055	Smar_0107
>38 spermidine synthase (COG0421)
Tpen_1382	Hbut_0057	Smar_1437
>43 isochorismatase family hydrolase (COG1335)
Tpen_0105	Hbut_0063	Smar_0504
>40 glycerol-3-phosphate cytidylyltransferase fusion with uncharacterized protein (COG0615/COG1849)
Tpen_0688	Hbut_0060	Smar_0203
>23 5-formyltetrahydrofolate cyclo-ligase (COG0212)
Tpen_1007	Hbut_0038	Smar_0493
>24 predicted endonuclease, RecB family (COG4998)
Tpen_0152	Hbut_0039	Smar_0516
>25 deoxyhypusine synthase (COG1899)
Tpen_0413	Hbut_0040	Smar_1363
>28 uncharacterized crenarchaeal protein
Tpen_0753	Hbut_0044	Smar_1128
>29 tRNA splicing endonuclease (COG1676)
Tpen_0619	Hbut_0045	Smar_1129
>32 glycyl-tRNA synthetase (COG0423)
Tpen_0288	Hbut_0050	Smar_1134
>31 uncharacterized crenarchaeal protein
Tpen_0395	Hbut_0049	Smar_1133
>19 tRNA 2'-O-methyltransferase fibrillarin (COG1889)
Tpen_0377	Hbut_0031	Smar_1255
>18 rRNA biogenesis protein Nop56/Nop58 (COG1498)
Tpen_0376	Hbut_0030	Smar_1256
>15 predicted methyltransferase (COG2521)
Tpen_0511	Hbut_0023	Smar_0367
>14 methylthioadenosine phosphorylase (COG0005)
Tpen_0618	Hbut_0022	Smar_0749
>21 aspartyl-tRNA synthetase (COG0017)
Tpen_0628	Hbut_0034	Smar_0296
>83 uncharacterized conserved protein (COG1992)
Tpen_0069	Hbut_0125	Smar_1383
>80 hypothetical protein
Tpen_0534	Hbut_0121	Smar_1119	
>81 ATP or GTP-binding protein (COG1100)
Tpen_0371	Hbut_0122	Smar_1240
>87 radical SAM family protein (COG1180)
Tpen_0851	Hbut_0136	Smar_1079
>84 diphthamide biosynthesis methyltransferase (COG1798)
Tpen_0689	Hbut_0128	Smar_0509
>85 hexulose-6-phosphate synthase (COG0269)
Tpen_0372	Hbut_0129	Smar_0492
>67 multidrug export ABC transporter ATP-binding protein (COG1131)
Tpen_1172	Hbut_0104	Smar_0169
>66 tRNA-binding protein (COG0073)
Tpen_0103	Hbut_0102	Smar_0448
>69 dihydroorotase (COG0044)
Tpen_1159	Hbut_0107	Smar_0598
>68 signal recognition particle subunit SRP19 (COG1400)
Tpen_0359	Hbut_0106	Smar_1248
>70 dihydroorotate oxidase B, electron transfer subunit (COG0543)
Tpen_1160	Hbut_0108	Smar_0599
>71 aspartate carbamoyltransferase regulatory subunit (COG1781)
Tpen_1158	Hbut_0109	Smar_0600
>72 aspartate carbamoyltransferase catalytic subunit (COG0540)
Tpen_1157	Hbut_0110	Smar_0601
>73 orotate phosphoribosyltransferase (COG0461)
Tpen_1148	Hbut_0111	Smar_0602
>74 orotidine-5'-phosphate decarboxylase (COG0284)
Tpen_1147	Hbut_0112	Smar_0603
>75 cysteine synthase (COG0031)
Tpen_1395	Hbut_0113	Smar_0354
>76 CTP synthase (COG0504)
Tpen_1163	Hbut_0114	Smar_0604
>59 uracil-DNA glycosylase (COG1573)
Tpen_0798	Hbut_0091	Smar_1316
>58 predicted methyltransferase (COG2520)
Tpen_0809	Hbut_0088	Smar_1376
>56 small nuclear ribonucleoprotein homolog (COG1958)
Tpen_0736	Hbut_0084	Smar_1304
>55 methionine adenosyltransferase (COG1812)
Tpen_0737	Hbut_0083	Smar_1298
>63 ribosomal protein L13E (COG4352)
Tpen_0734	Hbut_0099	Smar_0162
>60 uridine phosphorylase (COG2820)
Tpen_1240	Hbut_0092	Smar_0465
>61 predicted ATPase, PP-loop superfamily (COG0037)
Tpen_1268	Hbut_0094	Smar_0396
>49 serine/threonine protein kinase with DNA-binding domain (COG0478)
Tpen_0739	Hbut_0072	Smar_1296
>48 metallophosphoesterase (COG1409)
Tpen_1810	Hbut_0069	Smar_0150	
>45 Fe3+ ABC transporter membrane protein (COG1178)
Tpen_1807	Hbut_0066	Smar_0153
>44 ABC transporter ATP-binding protein (COG3842)
Tpen_1806	Hbut_0065	Smar_0154
>47 uncharacterized archaeal protein
Tpen_1809	Hbut_0068	Smar_0151	
>46 Fe3+ ABC transporter substrate-binding protein (COG1840)
Tpen_1808	Hbut_0067	Smar_0152
>51 phosphate uptake regulator (COG0704)
Tpen_1069	Hbut_0078	Smar_0922
>52 phosphoribosyltransferase (COG2236)
Tpen_0620	Hbut_0080	Smar_0750	
>54 uncharacterized archaeal protein (COG2433)
Tpen_0738	Hbut_0082	Smar_1297
>487 replication factor C large subunit (COG0470)
Tpen_0266	Hbut_0906	Smar_1224
>486 replicative DNA helicase Mcm (COG1241)
Tpen_0497	Hbut_0903	Smar_1227
>484 ABC transporter ATP-binding protein (COG1136)
Tpen_1404	Hbut_0900	Smar_1438
>285 uncharacterized conserved protein (COG1690)
Tpen_0269	Hbut_0518	Smar_0985
>283 uncharacterized conserved protein (COG1371)
Tpen_0271	Hbut_0516	Smar_1052
>488 GTP cyclohydrolase subunit MoaC (COG0315)
Tpen_0313	Hbut_0907	Smar_1587
>288 ABC-type ATPase involved in Fe-S cluster assembly (COG0396)
Tpen_1205	Hbut_0523	Smar_0117
>287 Fe-S cluster assembly protein SufB (COG0719)
Tpen_1206	Hbut_0522	Smar_0116
>482 predicted nucleotide kinase (COG1618)
Tpen_1005	Hbut_0898	Smar_1253
>480 replicative DNA polymerase I (COG0417)
Tpen_0393	Hbut_0896	Smar_0888
>481 predicted GTPase (COG1161)
Tpen_0824	Hbut_0897	Smar_0790
>474 tyrosyl-tRNA synthetase (COG0162)
Tpen_1659	Hbut_0889	Smar_0890
>473 phenylalanyl-tRNA synthetase beta subunit (COG0072)
Tpen_0951	Hbut_0888	Smar_0250
>270 ribose 1,5-bisphosphate isomerase (COG1184)
Tpen_0384	Hbut_0498	Smar_1357
>475 DNA primase (COG0358)
Tpen_0501	Hbut_0890	Smar_0889
>272 molybdopterin biosynthesis enzyme (COG0521)
Tpen_0312	Hbut_0501	Smar_0303
>477 predicted nucleotidyltransferase (COG2413)
Tpen_0651	Hbut_0892	Smar_0886
>271 translation initiation factor 2B subunit (COG1184)
Tpen_0385	Hbut_0499	Smar_1358
>274 ribulose 1,5-bisphosphate carboxylase large subunit (COG1850)
Tpen_1227	Hbut_0503	Smar_1051
>479 cell division protein pelota (COG1537)
Tpen_0556	Hbut_0894	Smar_0887
>273 nitroreductase (COG0778)
Tpen_0915	Hbut_0502	Smar_0037
>275 phosphoglycolate phosphatase (COG0561)
Tpen_1633	Hbut_0505	Smar_1152
>276 CTP-dependent riboflavin kinase (COG1339)
Tpen_0098	Hbut_0506	Smar_1200
>470 methionine aminopeptidase (COG0024)
Tpen_0680	Hbut_0885	Smar_0892
>471 predicted Zn-dependent hydrolase (COG2220)
Tpen_1493	Hbut_0886	Smar_0891
>472 phenylalanyl-tRNA synthetase alpha subunit (COG0016)
Tpen_0950	Hbut_0887	Smar_0257
>109 NADH dehydrogenase subunit C (COG0852)
Tpen_1080	Hbut_0184	Smar_0647
>105 thioredoxin reductase (COG0492)
Tpen_0040	Hbut_0180	Smar_0928
>104 radical SAM family protein (COG5014)
Tpen_1582	Hbut_0177	Smar_0233
>103 hypothetical protein
Tpen_1583	Hbut_0176	Smar_0230	
>99 NUDIX hydrolase (COG1051)
Tpen_1768	Hbut_0169	Smar_1181
>97 Fe2+ transport protein A (COG1918)
Tpen_0849	Hbut_0164	Smar_1579
>96 metal-dependent transcriptional regulator (COG1321)
Tpen_0973	Hbut_0163	Smar_0194
>95 Fe2+ transport protein B (COG0370)
Tpen_0850	Hbut_0162	Smar_1580
>94 uncharacterized conserved protein (COG1912)
Tpen_0216	Hbut_0160	Smar_1196
>294 ribosomal protein L18AE (COG1727)
Tpen_0279	Hbut_0531	Smar_0816
>499 purine nucleoside phosphorylase (COG2820)
Tpen_0060	Hbut_0922	Smar_0518
>293 DNA-directed RNA polymerase subunit D (COG0202)
Tpen_0280	Hbut_0530	Smar_0815
>296 ribosomal protein S9P (COG0103)
Tpen_0277	Hbut_0533	Smar_0818
>295 ribosomal protein L13P (COG0102)
Tpen_0278	Hbut_0532	Smar_0817
>496 thermosome subunit (COG0459)
Tpen_0291	Hbut_0918	Smar_1268
>290 ribosomal protein S13P (COG0099)
Tpen_0259	Hbut_0527	Smar_0812
>495 DNA-directed RNA polymerase subunit K (COG1758)
Tpen_0290	Hbut_0917	Smar_1269
>292 ribosomal protein S11P
Tpen_0257	Hbut_0529	Smar_0814
>291 ribosomal protein S4P (COG0522)
Tpen_0258	Hbut_0528	Smar_0813
>493 peptidase (pfam00717)
Tpen_0292	Hbut_0915	Smar_1272
>297 DNA-directed RNA polymerase subunit N (COG1644)
Tpen_0276	Hbut_0534	Smar_0819
>298 ribosomal protein S2P (COG0052)
Tpen_0274	Hbut_0535	Smar_0820
>299 uncharacterized conserved protein (COG1355)
Tpen_0273	Hbut_0536	Smar_0821
>490 enolase (COG0148)
Tpen_0112	Hbut_0911	Smar_1274
>88 anaerobic ribonucleoside-triphosphate reductase (COG1328)
Tpen_0335	Hbut_0138	Smar_1080
>240 uncharacterized conserved protein (COG1611)
Tpen_1369	Hbut_0450	Smar_1502
>241 Xaa-Pro aminopeptidase (COG0006)
Tpen_0248	Hbut_0451	Smar_0549
>244 uncharacterized conserved protein (COG1986)
Tpen_1630	Hbut_0454	Smar_1246
>243 ribosomal protein S8E (COG2007)
Tpen_0358	Hbut_0453	Smar_1247
>242 uncharacterized conserved protein (COG1415)
Tpen_1191	Hbut_0452	Smar_0079
>247 dimethylguanosine tRNA methyltransferase (COG1867)
Tpen_0379	Hbut_0460	Smar_1252
>246 uncharacterized conserved protein (COG2512)
Tpen_0370	Hbut_0459	Smar_1251
>230 DNA-directed RNA polymerase subunit E' (COG1095)
Tpen_0415	Hbut_0439	Smar_0833
>232 translation initiation factor 2 subunit gamma (COG5257)
Tpen_0563	Hbut_0441	Smar_0831
>231 SSU processome protein Utp24 (COG1412)
Tpen_0691	Hbut_0440	Smar_0832
>234 translation initiation factor eaIF-5B (COG0532)
Tpen_0499	Hbut_0443	Smar_0829
>233 ribosomal protein S6E (COG2125)
Tpen_0422	Hbut_0442	Smar_0830
>235 uncharacterized archaeal protein (COG4047)
Tpen_0825	Hbut_0445	Smar_0731
>238 ferredoxin (COG1141)
Tpen_0129	Hbut_0448	Smar_0136
>237 uncharacterized conserved protein (COG2410)
Tpen_0139	Hbut_0447	Smar_1463
>262 RNAse L inhibitor homolog (COG1245)
Tpen_0212	Hbut_0485	Smar_0903
>263 fructose 1,6-bisphosphatase (COG1980)
Tpen_0196	Hbut_0487	Smar_0902
>260 ribosomal protein S17E (COG1383)
Tpen_0349	Hbut_0482	Smar_0906
>261 phosphoribosyltransferase (COG2236)
Tpen_0383	Hbut_0483	Smar_0605	
>269 myo-inositol-1-phosphate synthase (COG1260)
Tpen_1660	Hbut_0496	Smar_0298
>268 FAD-dependent oxidoreductase (COG0493)
Tpen_1766	Hbut_0495	Smar_1055
>266 radical SAM family protein (COG1180)
Tpen_0041	Hbut_0492	Smar_1239
>583 molybdopterin synthase subunit MoaD (COG1977)
Tpen_0315	Hbut_1093	Smar_0418
>250 archaeosine tRNA-ribosyltransferase (COG0343)
Tpen_0356	Hbut_0469	Smar_0911
>251 archaeal ATP-grasp superfamily protein (COG1938)
Tpen_0357	Hbut_0470	Smar_0912
>402 band 7 family protein (COG0330)
Tpen_0832	Hbut_0739	Smar_0564
>258 predicted nucleotide kinase (COG1936)
Tpen_0444	Hbut_0480	Smar_0791
>904 ribosomal protein L21E (COG2139)
Tpen_0355	Hbut_1660	Smar_0775
>257 translin-related protein (COG2178)
Tpen_0681	Hbut_0479	Smar_0608
>903 uncharacterized archaeal protein (COG1491)
Tpen_0353	Hbut_1658	Smar_0777
>906 signal recognition particle subunit FFH/SRP54 (COG0541)
Tpen_0502	Hbut_1662	Smar_0772
>259 thermosome subunit (COG0459)
Tpen_0693	Hbut_0481	Smar_0907
>905 predicted pseudouridylate synthase (COG1258)
Tpen_0354	Hbut_1661	Smar_0774
>254 predicted RNA-processing exonuclease (COG1236)
Tpen_0446	Hbut_0474	Smar_0870
>900 rRNA methylase (COG0565)
Tpen_0545	Hbut_1655	Smar_0780
>256 predicted transcriptional regulator (COG1709)
Tpen_0776	Hbut_0476	Smar_0612
>902 dimethyladenosine transferase (COG0030)
Tpen_0492	Hbut_1657	Smar_0778
>255 nascent polypeptide associated complex NAC (COG1308)
Tpen_0219	Hbut_0475	Smar_0871
>901 methyltransferase (COG2890)
Tpen_0875	Hbut_1656	Smar_0779
